# Supplementary material for: Two-Player Game in a Complex Landscape: 26S Proteasome, PKA, and Intracellular Calcium Concentration Modulate Mammalian Sperm Capacitation by Creating an Integrated Dialogue—A Computational Analysis
Source: Int J Mol Sci. 2020 Aug 29;21(17):6256. doi: 10.3390/ijms21176256 (PMC7504021; doi:10.3390/ijms21176256)
Supplement: Supplementary file 1 [file ijms-21-06256-s001.zip]

Archive with 3 entries (3 files):
- Supporting Material 2_Bottle Necks Ranking.csv
- Supporting Material 3.xlsx
- Supprting material 1_Node Topology.csv
