# Supplementary material for: Two-Player Game in a Complex Landscape: 26S Proteasome, PKA, and Intracellular Calcium Concentration Modulate Mammalian Sperm Capacitation by Creating an Integrated Dialogue—A Computational Analysis
Source: Int J Mol Sci. 2020 Aug 29;21(17):6256. doi: 10.3390/ijms21176256 (PMC7504021; doi:10.3390/ijms21176256)
Supplement: Supplementary file 1 [file ijms-21-06256-s001.zip › Supporting Material 2_Bottle Necks Ranking.csv]

Top 40 in network 26S proteasome ranked by MCC method
Rank	Name	Score
1	26S Proteasome	13.0
2	PKA	10.0
3	[Ca2+]i	7.0
4	PI3K	5.0
5	Gelsolin	4.0
5	PIP2	4.0
5	PKC	4.0
8	PP1?2	3.0
8	PLD	3.0
8	Ca2+ channel	3.0
8	PLC?	3.0
8	Catsper	3.0
8	AKAP3	3.0
8	TK	3.0
8	cAMP	3.0
16	progesterone-induced Ca2+ influx	2.0
16	DAG	2.0
16	Gelsolin-PIP2	2.0
16	actin polymerization	2.0
16	EGFR	2.0
16	PIP3	2.0
16	voltage-dependent Ca2+ channel	2.0
16	PDE4A	2.0
16	sAC	2.0
16	HCO3-	2.0
26	PLC	1.0
26	MFGE8 (sp47	SED1)	1.0
26	SPINK2	1.0
26	ADAM5	1.0
26	ACRBP (sp32)	1.0
26	ZPC	1.0
26	F-actin depolymerizayion	1.0
26	tyrosine phosphatase	1.0
26	IP3	1.0
26	Src	1.0
26	PA	1.0
26	serine phosphorylation	1.0
26	tyrosine phosphorylation	1.0
26	PPs	1.0
26	pHi	1.0
