# Supplementary material for: Two-Player Game in a Complex Landscape: 26S Proteasome, PKA, and Intracellular Calcium Concentration Modulate Mammalian Sperm Capacitation by Creating an Integrated Dialogue—A Computational Analysis
Source: Int J Mol Sci. 2020 Aug 29;21(17):6256. doi: 10.3390/ijms21176256 (PMC7504021; doi:10.3390/ijms21176256)
Supplement: Supplementary file 1 [file ijms-21-06256-s001.zip › Supporting Material 3.xlsx]

## Sheet: cellular component
			#term ID	term description	observed gene count	background gene count	false discovery rate	matching proteins in your network (IDs)	matching proteins in your network (labels)
			GO:0005886	plasma membrane	30	5159	1.77e-14	ENSP00000211998,ENSP00000251849,ENSP00000256078,ENSP00000256999,ENSP00000261769,ENSP00000263967,ENSP00000264033,ENSP00000264972,ENSP00000265171,ENSP00000267257,ENSP00000268150,ENSP00000275493,ENSP00000281092,ENSP00000346671,ENSP00000352121,ENSP00000354952,ENSP00000362680,ENSP00000362924,ENSP00000375960,ENSP00000376345,ENSP00000380638,ENSP00000382004,ENSP00000387784,ENSP00000401303,ENSP00000407586…	AKT1,CBL,CDH1,CTNND1,EGF,EGFR,FER,FOLH1,FYN,GAB2,GRB2,GSN,HRAS,KRAS,MFGE8,MLLT4,NTRK1,PIK3CA,PIK3CG,PIK3R1,PRRT2,PTK2B,PXN,RAF1,SHC1,SOS1,SRC,VCL,YES1,ZAP70
			GO:0019898	extrinsic component of membrane	13	254	1.77e-14	ENSP00000256078,ENSP00000261769,ENSP00000263967,ENSP00000264972,ENSP00000268150,ENSP00000281092,ENSP00000346671,ENSP00000352121,ENSP00000362680,ENSP00000376345,ENSP00000380638,ENSP00000428056,ENSP00000462468	CDH1,FER,FYN,GRB2,KRAS,MFGE8,PIK3CA,PIK3CG,PIK3R1,PTK2B,SRC,YES1,ZAP70
			GO:0019897	extrinsic component of plasma membrane	10	145	1.77e-12	ENSP00000256078,ENSP00000261769,ENSP00000264972,ENSP00000268150,ENSP00000281092,ENSP00000346671,ENSP00000362680,ENSP00000376345,ENSP00000380638,ENSP00000462468	CDH1,FER,FYN,GRB2,KRAS,MFGE8,PTK2B,SRC,YES1,ZAP70
			GO:0009898	cytoplasmic side of plasma membrane	9	170	3.15e-10	ENSP00000256078,ENSP00000261769,ENSP00000264972,ENSP00000281092,ENSP00000346671,ENSP00000362680,ENSP00000376345,ENSP00000380638,ENSP00000462468	CDH1,FER,FYN,GRB2,KRAS,PTK2B,SRC,YES1,ZAP70
			GO:0031234	extrinsic component of cytoplasmic side of plasma membrane	8	106	3.15e-10	ENSP00000256078,ENSP00000264972,ENSP00000281092,ENSP00000346671,ENSP00000362680,ENSP00000376345,ENSP00000380638,ENSP00000462468	FER,FYN,GRB2,KRAS,PTK2B,SRC,YES1,ZAP70
			GO:0030054	cell junction	14	1006	3.64e-09	ENSP00000211998,ENSP00000261769,ENSP00000264033,ENSP00000264972,ENSP00000267257,ENSP00000281092,ENSP00000375960,ENSP00000376345,ENSP00000380638,ENSP00000382004,ENSP00000391669,ENSP00000428056,ENSP00000451828,ENSP00000456226	AKT1,BCAR1,CBL,CDH1,CTNND1,FER,GRB2,MLLT4,PIK3R1,PRRT2,PTK2B,PXN,VCL,ZAP70
			GO:0098552	side of membrane	10	436	2.51e-08	ENSP00000256078,ENSP00000261769,ENSP00000264972,ENSP00000268150,ENSP00000281092,ENSP00000346671,ENSP00000362680,ENSP00000376345,ENSP00000380638,ENSP00000462468	CDH1,FER,FYN,GRB2,KRAS,MFGE8,PTK2B,SRC,YES1,ZAP70
			GO:0005829	cytosol	24	4958	4.47e-08	ENSP00000211998,ENSP00000251849,ENSP00000256078,ENSP00000263967,ENSP00000264033,ENSP00000264972,ENSP00000267257,ENSP00000281092,ENSP00000346671,ENSP00000352121,ENSP00000354952,ENSP00000362680,ENSP00000362924,ENSP00000375960,ENSP00000376345,ENSP00000380638,ENSP00000382004,ENSP00000387784,ENSP00000391669,ENSP00000401303,ENSP00000407586,ENSP00000428056,ENSP00000451828,ENSP00000462468	AKT1,BCAR1,CBL,CTNND1,FER,FYN,GAB2,GRB2,GSN,HRAS,KRAS,MLLT4,PIK3CA,PIK3CG,PIK3R1,PTK2B,PXN,RAF1,SHC1,SOS1,SRC,VCL,YES1,ZAP70
			GO:0044444	cytoplasmic part	30	9377	9.52e-08	ENSP00000211998,ENSP00000251849,ENSP00000256078,ENSP00000261769,ENSP00000263967,ENSP00000264033,ENSP00000264972,ENSP00000265171,ENSP00000267257,ENSP00000268150,ENSP00000275493,ENSP00000281092,ENSP00000346671,ENSP00000352121,ENSP00000354952,ENSP00000362680,ENSP00000362924,ENSP00000375960,ENSP00000376345,ENSP00000380638,ENSP00000382004,ENSP00000387784,ENSP00000391669,ENSP00000401303,ENSP00000407586…	AKT1,BCAR1,CBL,CDH1,CTNND1,EGF,EGFR,FER,FYN,GAB2,GRB2,GSN,HRAS,KRAS,MFGE8,MLLT4,NTRK1,PIK3CA,PIK3CG,PIK3R1,PRRT2,PTK2B,PXN,RAF1,SHC1,SOS1,SRC,VCL,YES1,ZAP70
			GO:0005912	adherens junction	8	252	1.03e-07	ENSP00000211998,ENSP00000261769,ENSP00000264033,ENSP00000267257,ENSP00000375960,ENSP00000380638,ENSP00000382004,ENSP00000391669	BCAR1,CBL,CDH1,CTNND1,MLLT4,PTK2B,PXN,VCL
			GO:0030027	lamellipodium	7	185	2.87e-07	ENSP00000261769,ENSP00000263967,ENSP00000267257,ENSP00000362924,ENSP00000380638,ENSP00000382004,ENSP00000391669	BCAR1,CDH1,CTNND1,GSN,PIK3CA,PTK2B,PXN
			GO:0045121	membrane raft	8	300	3.15e-07	ENSP00000211998,ENSP00000256078,ENSP00000261769,ENSP00000264033,ENSP00000275493,ENSP00000346671,ENSP00000362680,ENSP00000380638	CBL,CDH1,EGFR,FYN,KRAS,PTK2B,SRC,VCL
			GO:0005737	cytoplasm	31	11238	4.72e-07	ENSP00000211998,ENSP00000251849,ENSP00000256078,ENSP00000256999,ENSP00000261769,ENSP00000263967,ENSP00000264033,ENSP00000264972,ENSP00000265171,ENSP00000267257,ENSP00000268150,ENSP00000275493,ENSP00000281092,ENSP00000346671,ENSP00000352121,ENSP00000354952,ENSP00000362680,ENSP00000362924,ENSP00000375960,ENSP00000376345,ENSP00000380638,ENSP00000382004,ENSP00000387784,ENSP00000391669,ENSP00000401303…	AKT1,BCAR1,CBL,CDH1,CTNND1,EGF,EGFR,FER,FOLH1,FYN,GAB2,GRB2,GSN,HRAS,KRAS,MFGE8,MLLT4,NTRK1,PIK3CA,PIK3CG,PIK3R1,PRRT2,PTK2B,PXN,RAF1,SHC1,SOS1,SRC,VCL,YES1,ZAP70
			GO:0042995	cell projection	15	1969	9.13e-07	ENSP00000251849,ENSP00000261769,ENSP00000263967,ENSP00000264033,ENSP00000267257,ENSP00000281092,ENSP00000346671,ENSP00000362680,ENSP00000362924,ENSP00000380638,ENSP00000382004,ENSP00000391669,ENSP00000431418,ENSP00000451828,ENSP00000456226	AKT1,BCAR1,CBL,CDH1,CTNND1,FER,FYN,GSN,NTRK1,PIK3CA,PRRT2,PTK2B,PXN,RAF1,SRC
			GO:0031252	cell leading edge	8	371	1.19e-06	ENSP00000261769,ENSP00000263967,ENSP00000267257,ENSP00000362680,ENSP00000362924,ENSP00000380638,ENSP00000382004,ENSP00000391669	BCAR1,CDH1,CTNND1,GSN,PIK3CA,PTK2B,PXN,SRC
			GO:0005911	cell-cell junction	8	402	2.07e-06	ENSP00000211998,ENSP00000261769,ENSP00000264972,ENSP00000375960,ENSP00000376345,ENSP00000382004,ENSP00000428056,ENSP00000451828	AKT1,CDH1,CTNND1,GRB2,MLLT4,PIK3R1,VCL,ZAP70
			GO:0097651	phosphatidylinositol 3-kinase complex, class I	3	5	2.23e-06	ENSP00000263967,ENSP00000352121,ENSP00000428056	PIK3CA,PIK3CG,PIK3R1
			GO:0015629	actin cytoskeleton	8	432	3.25e-06	ENSP00000211998,ENSP00000261769,ENSP00000267257,ENSP00000346671,ENSP00000362680,ENSP00000362924,ENSP00000391669,ENSP00000462468	BCAR1,CDH1,FYN,GSN,PXN,SRC,VCL,YES1
			GO:0120025	plasma membrane bounded cell projection	14	1900	3.76e-06	ENSP00000251849,ENSP00000261769,ENSP00000263967,ENSP00000264033,ENSP00000267257,ENSP00000346671,ENSP00000362680,ENSP00000362924,ENSP00000380638,ENSP00000382004,ENSP00000391669,ENSP00000431418,ENSP00000451828,ENSP00000456226	AKT1,BCAR1,CBL,CDH1,CTNND1,FYN,GSN,NTRK1,PIK3CA,PRRT2,PTK2B,PXN,RAF1,SRC
			GO:0044459	plasma membrane part	16	2651	5.16e-06	ENSP00000256078,ENSP00000256999,ENSP00000261769,ENSP00000264033,ENSP00000264972,ENSP00000268150,ENSP00000275493,ENSP00000281092,ENSP00000346671,ENSP00000362680,ENSP00000376345,ENSP00000380638,ENSP00000401303,ENSP00000431418,ENSP00000456226,ENSP00000462468	CBL,CDH1,EGFR,FER,FOLH1,FYN,GRB2,KRAS,MFGE8,NTRK1,PRRT2,PTK2B,SHC1,SRC,YES1,ZAP70
			GO:0048471	perinuclear region of cytoplasm	9	670	6.61e-06	ENSP00000261769,ENSP00000264033,ENSP00000275493,ENSP00000346671,ENSP00000362680,ENSP00000362924,ENSP00000380638,ENSP00000407586,ENSP00000428056	CBL,CDH1,EGFR,FYN,GSN,HRAS,PIK3R1,PTK2B,SRC
			GO:0098805	whole membrane	12	1554	2.00e-05	ENSP00000211998,ENSP00000251849,ENSP00000256078,ENSP00000261769,ENSP00000264033,ENSP00000265171,ENSP00000275493,ENSP00000346671,ENSP00000362680,ENSP00000380638,ENSP00000431418,ENSP00000456226	CBL,CDH1,EGF,EGFR,FYN,KRAS,NTRK1,PRRT2,PTK2B,RAF1,SRC,VCL
			GO:0005925	focal adhesion	5	134	2.17e-05	ENSP00000211998,ENSP00000264033,ENSP00000267257,ENSP00000380638,ENSP00000391669	BCAR1,CBL,PTK2B,PXN,VCL
			GO:0098796	membrane protein complex	10	1047	2.60e-05	ENSP00000261769,ENSP00000263967,ENSP00000264033,ENSP00000264972,ENSP00000275493,ENSP00000352121,ENSP00000376345,ENSP00000380638,ENSP00000401303,ENSP00000428056	CBL,CDH1,EGFR,GRB2,PIK3CA,PIK3CG,PIK3R1,PTK2B,SHC1,ZAP70
			GO:0098794	postsynapse	7	435	3.63e-05	ENSP00000346671,ENSP00000362680,ENSP00000380638,ENSP00000382004,ENSP00000387784,ENSP00000451828,ENSP00000456226	AKT1,CTNND1,FYN,PRRT2,PTK2B,SOS1,SRC
			GO:0005913	cell-cell adherens junction	4	72	4.46e-05	ENSP00000211998,ENSP00000261769,ENSP00000375960,ENSP00000382004	CDH1,CTNND1,MLLT4,VCL
			GO:0098797	plasma membrane protein complex	7	502	8.36e-05	ENSP00000261769,ENSP00000264033,ENSP00000264972,ENSP00000275493,ENSP00000376345,ENSP00000380638,ENSP00000401303	CBL,CDH1,EGFR,GRB2,PTK2B,SHC1,ZAP70
			GO:0005943	phosphatidylinositol 3-kinase complex, class IA	2	2	0.00010	ENSP00000263967,ENSP00000428056	PIK3CA,PIK3R1
			GO:0070435	Shc-EGFR complex	2	2	0.00010	ENSP00000275493,ENSP00000401303	EGFR,SHC1
			GO:0002102	podosome	3	30	0.00012	ENSP00000211998,ENSP00000362680,ENSP00000362924	GSN,SRC,VCL
			GO:0014069	postsynaptic density	5	205	0.00012	ENSP00000346671,ENSP00000362680,ENSP00000380638,ENSP00000387784,ENSP00000456226	FYN,PRRT2,PTK2B,SOS1,SRC
			GO:0005938	cell cortex	5	230	0.00018	ENSP00000211998,ENSP00000267257,ENSP00000281092,ENSP00000362924,ENSP00000380638	FER,GSN,PTK2B,PXN,VCL
			GO:0045202	synapse	8	849	0.00023	ENSP00000275493,ENSP00000346671,ENSP00000362680,ENSP00000380638,ENSP00000382004,ENSP00000387784,ENSP00000451828,ENSP00000456226	AKT1,CTNND1,EGFR,FYN,PRRT2,PTK2B,SOS1,SRC
			GO:0032991	protein-containing complex	18	4792	0.00037	ENSP00000211998,ENSP00000261769,ENSP00000263967,ENSP00000264033,ENSP00000264972,ENSP00000265171,ENSP00000267257,ENSP00000275493,ENSP00000352121,ENSP00000362680,ENSP00000362924,ENSP00000376345,ENSP00000380638,ENSP00000387784,ENSP00000401303,ENSP00000428056,ENSP00000431418,ENSP00000451828	AKT1,CBL,CDH1,EGF,EGFR,GRB2,GSN,NTRK1,PIK3CA,PIK3CG,PIK3R1,PTK2B,PXN,SHC1,SOS1,SRC,VCL,ZAP70
			GO:0044425	membrane part	21	6517	0.00049	ENSP00000211998,ENSP00000256078,ENSP00000256999,ENSP00000261769,ENSP00000263967,ENSP00000264033,ENSP00000264972,ENSP00000265171,ENSP00000268150,ENSP00000275493,ENSP00000281092,ENSP00000346671,ENSP00000352121,ENSP00000362680,ENSP00000376345,ENSP00000380638,ENSP00000401303,ENSP00000428056,ENSP00000431418,ENSP00000456226,ENSP00000462468	CBL,CDH1,EGF,EGFR,FER,FOLH1,FYN,GRB2,KRAS,MFGE8,NTRK1,PIK3CA,PIK3CG,PIK3R1,PRRT2,PTK2B,SHC1,SRC,VCL,YES1,ZAP70
			GO:0043235	receptor complex	5	305	0.00059	ENSP00000264972,ENSP00000265171,ENSP00000275493,ENSP00000380638,ENSP00000431418	EGF,EGFR,NTRK1,PTK2B,ZAP70
			GO:0005915	zonula adherens	2	9	0.00065	ENSP00000211998,ENSP00000382004	CTNND1,VCL
			GO:0016600	flotillin complex	2	9	0.00065	ENSP00000261769,ENSP00000264033	CBL,CDH1
			GO:0005884	actin filament	3	67	0.00087	ENSP00000346671,ENSP00000362680,ENSP00000462468	FYN,SRC,YES1
			GO:0005856	cytoskeleton	11	2068	0.00098	ENSP00000211998,ENSP00000261769,ENSP00000267257,ENSP00000281092,ENSP00000346671,ENSP00000362680,ENSP00000362924,ENSP00000380638,ENSP00000391669,ENSP00000451828,ENSP00000462468	AKT1,BCAR1,CDH1,FER,FYN,GSN,PTK2B,PXN,SRC,VCL,YES1
			GO:0005901	caveola	3	74	0.0011	ENSP00000261769,ENSP00000264033,ENSP00000362680	CBL,CDH1,SRC
			GO:0097038	perinuclear endoplasmic reticulum	2	15	0.0015	ENSP00000346671,ENSP00000428056	FYN,PIK3R1
			GO:0031982	vesicle	11	2318	0.0024	ENSP00000211998,ENSP00000261769,ENSP00000265171,ENSP00000275493,ENSP00000346671,ENSP00000362680,ENSP00000362924,ENSP00000376345,ENSP00000431418,ENSP00000451828,ENSP00000456226	AKT1,CDH1,EGF,EGFR,FYN,GRB2,GSN,NTRK1,PRRT2,SRC,VCL
			GO:0042629	mast cell granule	2	22	0.0028	ENSP00000264033,ENSP00000352121	CBL,PIK3CG
			GO:0150034	distal axon	4	250	0.0028	ENSP00000264033,ENSP00000380638,ENSP00000382004,ENSP00000456226	CBL,CTNND1,PRRT2,PTK2B
			GO:0120038	plasma membrane bounded cell projection part	8	1316	0.0034	ENSP00000264033,ENSP00000346671,ENSP00000362680,ENSP00000380638,ENSP00000382004,ENSP00000431418,ENSP00000451828,ENSP00000456226	AKT1,CBL,CTNND1,FYN,NTRK1,PRRT2,PTK2B,SRC
			GO:0036477	somatodendritic compartment	6	731	0.0036	ENSP00000346671,ENSP00000380638,ENSP00000382004,ENSP00000387784,ENSP00000431418,ENSP00000456226	CTNND1,FYN,NTRK1,PRRT2,PTK2B,SOS1
			GO:0012505	endomembrane system	15	4347	0.0046	ENSP00000211998,ENSP00000251849,ENSP00000261769,ENSP00000265171,ENSP00000268150,ENSP00000275493,ENSP00000346671,ENSP00000362680,ENSP00000362924,ENSP00000376345,ENSP00000407586,ENSP00000428056,ENSP00000431418,ENSP00000456226,ENSP00000462468	CDH1,EGF,EGFR,FYN,GRB2,GSN,HRAS,MFGE8,NTRK1,PIK3R1,PRRT2,RAF1,SRC,VCL,YES1
			GO:0030424	axon	5	530	0.0054	ENSP00000264033,ENSP00000380638,ENSP00000382004,ENSP00000431418,ENSP00000456226	CBL,CTNND1,NTRK1,PRRT2,PTK2B
			GO:0030425	dendrite	5	531	0.0054	ENSP00000346671,ENSP00000380638,ENSP00000382004,ENSP00000431418,ENSP00000456226	CTNND1,FYN,NTRK1,PRRT2,PTK2B
			GO:0043296	apical junction complex	3	138	0.0054	ENSP00000211998,ENSP00000261769,ENSP00000382004	CDH1,CTNND1,VCL
			GO:0043197	dendritic spine	3	143	0.0056	ENSP00000380638,ENSP00000382004,ENSP00000456226	CTNND1,PRRT2,PTK2B
			GO:0097458	neuron part	8	1449	0.0056	ENSP00000264033,ENSP00000346671,ENSP00000362680,ENSP00000380638,ENSP00000382004,ENSP00000387784,ENSP00000431418,ENSP00000456226	CBL,CTNND1,FYN,NTRK1,PRRT2,PTK2B,SOS1,SRC
			GO:0031410	cytoplasmic vesicle	10	2226	0.0059	ENSP00000211998,ENSP00000261769,ENSP00000265171,ENSP00000275493,ENSP00000346671,ENSP00000362680,ENSP00000362924,ENSP00000376345,ENSP00000431418,ENSP00000456226	CDH1,EGF,EGFR,FYN,GRB2,GSN,NTRK1,PRRT2,SRC,VCL
			GO:0043005	neuron projection	7	1142	0.0060	ENSP00000264033,ENSP00000346671,ENSP00000362680,ENSP00000380638,ENSP00000382004,ENSP00000431418,ENSP00000456226	CBL,CTNND1,FYN,NTRK1,PRRT2,PTK2B,SRC
			GO:0030426	growth cone	3	159	0.0068	ENSP00000264033,ENSP00000380638,ENSP00000382004	CBL,CTNND1,PTK2B
			GO:0031983	vesicle lumen	4	341	0.0068	ENSP00000211998,ENSP00000265171,ENSP00000275493,ENSP00000362924	EGF,EGFR,GSN,VCL
			GO:0001726	ruffle	3	164	0.0074	ENSP00000362680,ENSP00000362924,ENSP00000391669	BCAR1,GSN,SRC
			GO:0005768	endosome	6	876	0.0074	ENSP00000261769,ENSP00000275493,ENSP00000346671,ENSP00000362680,ENSP00000376345,ENSP00000431418	CDH1,EGFR,FYN,GRB2,NTRK1,SRC
			GO:0043229	intracellular organelle	27	12193	0.0074	ENSP00000211998,ENSP00000251849,ENSP00000256078,ENSP00000261769,ENSP00000264033,ENSP00000265171,ENSP00000267257,ENSP00000268150,ENSP00000275493,ENSP00000281092,ENSP00000346671,ENSP00000352121,ENSP00000362680,ENSP00000362924,ENSP00000375960,ENSP00000376345,ENSP00000380638,ENSP00000382004,ENSP00000387784,ENSP00000391669,ENSP00000401303,ENSP00000407586,ENSP00000428056,ENSP00000431418,ENSP00000451828…	AKT1,BCAR1,CBL,CDH1,CTNND1,EGF,EGFR,FER,FYN,GRB2,GSN,HRAS,KRAS,MFGE8,MLLT4,NTRK1,PIK3CG,PIK3R1,PRRT2,PTK2B,PXN,RAF1,SHC1,SOS1,SRC,VCL,YES1
			GO:0030864	cortical actin cytoskeleton	2	53	0.0102	ENSP00000211998,ENSP00000362924	GSN,VCL
			GO:0043232	intracellular non-membrane-bounded organelle	13	4005	0.0159	ENSP00000211998,ENSP00000261769,ENSP00000267257,ENSP00000281092,ENSP00000346671,ENSP00000362680,ENSP00000362924,ENSP00000376345,ENSP00000380638,ENSP00000387784,ENSP00000391669,ENSP00000451828,ENSP00000462468	AKT1,BCAR1,CDH1,FER,FYN,GRB2,GSN,PTK2B,PXN,SOS1,SRC,VCL,YES1
			GO:0005770	late endosome	3	234	0.0175	ENSP00000275493,ENSP00000362680,ENSP00000431418	EGFR,NTRK1,SRC
			GO:0005794	Golgi apparatus	7	1474	0.0202	ENSP00000251849,ENSP00000261769,ENSP00000275493,ENSP00000376345,ENSP00000407586,ENSP00000428056,ENSP00000462468	CDH1,EGFR,GRB2,HRAS,PIK3R1,RAF1,YES1
			GO:0044297	cell body	4	526	0.0255	ENSP00000346671,ENSP00000380638,ENSP00000387784,ENSP00000431418	FYN,NTRK1,PTK2B,SOS1
			GO:0044430	cytoskeletal part	7	1547	0.0255	ENSP00000211998,ENSP00000267257,ENSP00000346671,ENSP00000362680,ENSP00000362924,ENSP00000451828,ENSP00000462468	AKT1,FYN,GSN,PXN,SRC,VCL,YES1
			GO:0030665	clathrin-coated vesicle membrane	2	100	0.0303	ENSP00000265171,ENSP00000275493	EGF,EGFR
			GO:0034774	secretory granule lumen	3	323	0.0385	ENSP00000211998,ENSP00000265171,ENSP00000362924	EGF,GSN,VCL
			GO:0043227	membrane-bounded organelle	24	11244	0.0440	ENSP00000211998,ENSP00000251849,ENSP00000256078,ENSP00000261769,ENSP00000264033,ENSP00000265171,ENSP00000268150,ENSP00000275493,ENSP00000281092,ENSP00000346671,ENSP00000352121,ENSP00000362680,ENSP00000362924,ENSP00000375960,ENSP00000376345,ENSP00000380638,ENSP00000382004,ENSP00000401303,ENSP00000407586,ENSP00000428056,ENSP00000431418,ENSP00000451828,ENSP00000456226,ENSP00000462468	AKT1,CBL,CDH1,CTNND1,EGF,EGFR,FER,FYN,GRB2,GSN,HRAS,KRAS,MFGE8,MLLT4,NTRK1,PIK3CG,PIK3R1,PRRT2,PTK2B,RAF1,SHC1,SRC,VCL,YES1
			GO:1904813	ficolin-1-rich granule lumen	2	125	0.0440	ENSP00000211998,ENSP00000362924	GSN,VCL

## Sheet: cellular function
#term ID	term description	observed gene count	background gene count	false discovery rate	matching proteins in your network (IDs)	matching proteins in your network (labels)
GO:0004672	protein kinase activity	14	635	3.85e-11	ENSP00000251849,ENSP00000263967,ENSP00000264972,ENSP00000265171,ENSP00000275493,ENSP00000281092,ENSP00000346671,ENSP00000352121,ENSP00000362680,ENSP00000376345,ENSP00000380638,ENSP00000431418,ENSP00000451828,ENSP00000462468	AKT1,EGF,EGFR,FER,FYN,GRB2,NTRK1,PIK3CA,PIK3CG,PTK2B,RAF1,SRC,YES1,ZAP70
GO:0004713	protein tyrosine kinase activity	10	180	3.85e-11	ENSP00000264972,ENSP00000265171,ENSP00000275493,ENSP00000281092,ENSP00000346671,ENSP00000362680,ENSP00000376345,ENSP00000380638,ENSP00000431418,ENSP00000462468	EGF,EGFR,FER,FYN,GRB2,NTRK1,PTK2B,SRC,YES1,ZAP70
GO:0005102	signaling receptor binding	18	1513	3.85e-11	ENSP00000264033,ENSP00000264972,ENSP00000265171,ENSP00000267257,ENSP00000268150,ENSP00000275493,ENSP00000281092,ENSP00000346671,ENSP00000352121,ENSP00000354952,ENSP00000362680,ENSP00000376345,ENSP00000380638,ENSP00000382004,ENSP00000401303,ENSP00000428056,ENSP00000431418,ENSP00000462468	CBL,CTNND1,EGF,EGFR,FER,FYN,GAB2,GRB2,MFGE8,NTRK1,PIK3CG,PIK3R1,PTK2B,PXN,SHC1,SRC,YES1,ZAP70
GO:0005515	protein binding	30	6605	3.85e-11	ENSP00000211998,ENSP00000251849,ENSP00000256078,ENSP00000261769,ENSP00000263967,ENSP00000264033,ENSP00000264972,ENSP00000265171,ENSP00000267257,ENSP00000268150,ENSP00000275493,ENSP00000281092,ENSP00000346671,ENSP00000352121,ENSP00000354952,ENSP00000362680,ENSP00000362924,ENSP00000375960,ENSP00000376345,ENSP00000380638,ENSP00000382004,ENSP00000387784,ENSP00000391669,ENSP00000401303,ENSP00000407586…	AKT1,BCAR1,CBL,CDH1,CTNND1,EGF,EGFR,FER,FYN,GAB2,GRB2,GSN,HRAS,KRAS,MFGE8,MLLT4,NTRK1,PIK3CA,PIK3CG,PIK3R1,PRRT2,PTK2B,PXN,RAF1,SHC1,SOS1,SRC,VCL,YES1,ZAP70
GO:0016301	kinase activity	15	835	3.85e-11	ENSP00000251849,ENSP00000263967,ENSP00000264972,ENSP00000265171,ENSP00000275493,ENSP00000281092,ENSP00000346671,ENSP00000352121,ENSP00000362680,ENSP00000376345,ENSP00000380638,ENSP00000428056,ENSP00000431418,ENSP00000451828,ENSP00000462468	AKT1,EGF,EGFR,FER,FYN,GRB2,NTRK1,PIK3CA,PIK3CG,PIK3R1,PTK2B,RAF1,SRC,YES1,ZAP70
GO:0016773	phosphotransferase activity, alcohol group as acceptor	15	767	3.85e-11	ENSP00000251849,ENSP00000263967,ENSP00000264972,ENSP00000265171,ENSP00000275493,ENSP00000281092,ENSP00000346671,ENSP00000352121,ENSP00000362680,ENSP00000376345,ENSP00000380638,ENSP00000428056,ENSP00000431418,ENSP00000451828,ENSP00000462468	AKT1,EGF,EGFR,FER,FYN,GRB2,NTRK1,PIK3CA,PIK3CG,PIK3R1,PTK2B,RAF1,SRC,YES1,ZAP70
GO:0019899	enzyme binding	21	2197	3.85e-11	ENSP00000211998,ENSP00000251849,ENSP00000264033,ENSP00000265171,ENSP00000267257,ENSP00000275493,ENSP00000281092,ENSP00000346671,ENSP00000354952,ENSP00000362680,ENSP00000375960,ENSP00000376345,ENSP00000380638,ENSP00000382004,ENSP00000387784,ENSP00000391669,ENSP00000401303,ENSP00000428056,ENSP00000431418,ENSP00000451828,ENSP00000462468	AKT1,BCAR1,CBL,CTNND1,EGF,EGFR,FER,FYN,GAB2,GRB2,MLLT4,NTRK1,PIK3R1,PTK2B,PXN,RAF1,SHC1,SOS1,SRC,VCL,YES1
GO:0019900	kinase binding	14	678	3.85e-11	ENSP00000251849,ENSP00000264033,ENSP00000267257,ENSP00000275493,ENSP00000354952,ENSP00000362680,ENSP00000376345,ENSP00000380638,ENSP00000382004,ENSP00000391669,ENSP00000401303,ENSP00000428056,ENSP00000431418,ENSP00000451828	AKT1,BCAR1,CBL,CTNND1,EGFR,GAB2,GRB2,NTRK1,PIK3R1,PTK2B,PXN,RAF1,SHC1,SRC
GO:0046934	phosphatidylinositol-4,5-bisphosphate 3-kinase activity	8	68	3.85e-11	ENSP00000263967,ENSP00000265171,ENSP00000275493,ENSP00000346671,ENSP00000352121,ENSP00000362680,ENSP00000376345,ENSP00000428056	EGF,EGFR,FYN,GRB2,PIK3CA,PIK3CG,PIK3R1,SRC
GO:0019901	protein kinase binding	13	599	6.22e-11	ENSP00000251849,ENSP00000264033,ENSP00000267257,ENSP00000275493,ENSP00000354952,ENSP00000362680,ENSP00000376345,ENSP00000380638,ENSP00000382004,ENSP00000391669,ENSP00000401303,ENSP00000428056,ENSP00000451828	AKT1,BCAR1,CBL,CTNND1,EGFR,GAB2,GRB2,PIK3R1,PTK2B,PXN,RAF1,SHC1,SRC
GO:0004715	non-membrane spanning protein tyrosine kinase activity	7	51	6.70e-11	ENSP00000264972,ENSP00000281092,ENSP00000346671,ENSP00000362680,ENSP00000376345,ENSP00000380638,ENSP00000462468	FER,FYN,GRB2,PTK2B,SRC,YES1,ZAP70
GO:0046875	ephrin receptor binding	6	28	2.08e-10	ENSP00000264033,ENSP00000346671,ENSP00000352121,ENSP00000362680,ENSP00000376345,ENSP00000401303	CBL,FYN,GRB2,PIK3CG,SHC1,SRC
GO:0005154	epidermal growth factor receptor binding	6	33	4.72e-10	ENSP00000264033,ENSP00000265171,ENSP00000281092,ENSP00000376345,ENSP00000401303,ENSP00000462468	CBL,EGF,FER,GRB2,SHC1,YES1
GO:0070851	growth factor receptor binding	8	131	5.41e-10	ENSP00000264033,ENSP00000265171,ENSP00000281092,ENSP00000346671,ENSP00000362680,ENSP00000376345,ENSP00000401303,ENSP00000462468	CBL,EGF,FER,FYN,GRB2,SHC1,SRC,YES1
GO:0001784	phosphotyrosine residue binding	6	37	7.80e-10	ENSP00000264033,ENSP00000264972,ENSP00000376345,ENSP00000401303,ENSP00000428056,ENSP00000462468	CBL,GRB2,PIK3R1,SHC1,YES1,ZAP70
GO:0051219	phosphoprotein binding	7	80	8.64e-10	ENSP00000264033,ENSP00000264972,ENSP00000362680,ENSP00000376345,ENSP00000401303,ENSP00000428056,ENSP00000462468	CBL,GRB2,PIK3R1,SHC1,SRC,YES1,ZAP70
GO:0005165	neurotrophin receptor binding	4	12	1.12e-07	ENSP00000376345,ENSP00000401303,ENSP00000428056,ENSP00000431418	GRB2,NTRK1,PIK3R1,SHC1
GO:0043168	anion binding	18	2696	1.31e-07	ENSP00000251849,ENSP00000256078,ENSP00000256999,ENSP00000263967,ENSP00000264972,ENSP00000268150,ENSP00000275493,ENSP00000281092,ENSP00000346671,ENSP00000352121,ENSP00000354952,ENSP00000362680,ENSP00000380638,ENSP00000401303,ENSP00000407586,ENSP00000431418,ENSP00000451828,ENSP00000462468	AKT1,EGFR,FER,FOLH1,FYN,GAB2,HRAS,KRAS,MFGE8,NTRK1,PIK3CA,PIK3CG,PTK2B,RAF1,SHC1,SRC,YES1,ZAP70
GO:0140096	catalytic activity, acting on a protein	16	2176	3.66e-07	ENSP00000251849,ENSP00000256999,ENSP00000263967,ENSP00000264033,ENSP00000264972,ENSP00000265171,ENSP00000275493,ENSP00000281092,ENSP00000346671,ENSP00000352121,ENSP00000362680,ENSP00000376345,ENSP00000380638,ENSP00000431418,ENSP00000451828,ENSP00000462468	AKT1,CBL,EGF,EGFR,FER,FOLH1,FYN,GRB2,NTRK1,PIK3CA,PIK3CG,PTK2B,RAF1,SRC,YES1,ZAP70
GO:0016740	transferase activity	16	2250	5.64e-07	ENSP00000251849,ENSP00000263967,ENSP00000264033,ENSP00000264972,ENSP00000265171,ENSP00000275493,ENSP00000281092,ENSP00000346671,ENSP00000352121,ENSP00000362680,ENSP00000376345,ENSP00000380638,ENSP00000428056,ENSP00000431418,ENSP00000451828,ENSP00000462468	AKT1,CBL,EGF,EGFR,FER,FYN,GRB2,NTRK1,PIK3CA,PIK3CG,PIK3R1,PTK2B,RAF1,SRC,YES1,ZAP70
GO:0035639	purine ribonucleoside triphosphate binding	14	1794	1.85e-06	ENSP00000251849,ENSP00000256078,ENSP00000263967,ENSP00000264972,ENSP00000275493,ENSP00000281092,ENSP00000346671,ENSP00000352121,ENSP00000362680,ENSP00000380638,ENSP00000407586,ENSP00000431418,ENSP00000451828,ENSP00000462468	AKT1,EGFR,FER,FYN,HRAS,KRAS,NTRK1,PIK3CA,PIK3CG,PTK2B,RAF1,SRC,YES1,ZAP70
GO:0005488	binding	31	11878	1.91e-06	ENSP00000211998,ENSP00000251849,ENSP00000256078,ENSP00000256999,ENSP00000261769,ENSP00000263967,ENSP00000264033,ENSP00000264972,ENSP00000265171,ENSP00000267257,ENSP00000268150,ENSP00000275493,ENSP00000281092,ENSP00000346671,ENSP00000352121,ENSP00000354952,ENSP00000362680,ENSP00000362924,ENSP00000375960,ENSP00000376345,ENSP00000380638,ENSP00000382004,ENSP00000387784,ENSP00000391669,ENSP00000401303…	AKT1,BCAR1,CBL,CDH1,CTNND1,EGF,EGFR,FER,FOLH1,FYN,GAB2,GRB2,GSN,HRAS,KRAS,MFGE8,MLLT4,NTRK1,PIK3CA,PIK3CG,PIK3R1,PRRT2,PTK2B,PXN,RAF1,SHC1,SOS1,SRC,VCL,YES1,ZAP70
GO:0035591	signaling adaptor activity	5	82	2.26e-06	ENSP00000354952,ENSP00000362680,ENSP00000376345,ENSP00000401303,ENSP00000428056	GAB2,GRB2,PIK3R1,SHC1,SRC
GO:0032555	purine ribonucleotide binding	14	1853	2.46e-06	ENSP00000251849,ENSP00000256078,ENSP00000263967,ENSP00000264972,ENSP00000275493,ENSP00000281092,ENSP00000346671,ENSP00000352121,ENSP00000362680,ENSP00000380638,ENSP00000407586,ENSP00000431418,ENSP00000451828,ENSP00000462468	AKT1,EGFR,FER,FYN,HRAS,KRAS,NTRK1,PIK3CA,PIK3CG,PTK2B,RAF1,SRC,YES1,ZAP70
GO:0005168	neurotrophin TRKA receptor binding	3	6	2.57e-06	ENSP00000376345,ENSP00000401303,ENSP00000428056	GRB2,PIK3R1,SHC1
GO:0050839	cell adhesion molecule binding	6	200	5.75e-06	ENSP00000261769,ENSP00000267257,ENSP00000268150,ENSP00000275493,ENSP00000362680,ENSP00000382004	CDH1,CTNND1,EGFR,MFGE8,PXN,SRC
GO:0016303	1-phosphatidylinositol-3-kinase activity	4	44	7.15e-06	ENSP00000263967,ENSP00000352121,ENSP00000376345,ENSP00000428056	GRB2,PIK3CA,PIK3CG,PIK3R1
GO:0043167	ion binding	23	6066	7.15e-06	ENSP00000251849,ENSP00000256078,ENSP00000256999,ENSP00000261769,ENSP00000263967,ENSP00000264033,ENSP00000264972,ENSP00000265171,ENSP00000267257,ENSP00000268150,ENSP00000275493,ENSP00000281092,ENSP00000346671,ENSP00000352121,ENSP00000354952,ENSP00000362680,ENSP00000362924,ENSP00000380638,ENSP00000401303,ENSP00000407586,ENSP00000431418,ENSP00000451828,ENSP00000462468	AKT1,CBL,CDH1,EGF,EGFR,FER,FOLH1,FYN,GAB2,GSN,HRAS,KRAS,MFGE8,NTRK1,PIK3CA,PIK3CG,PTK2B,PXN,RAF1,SHC1,SRC,YES1,ZAP70
GO:0005524	ATP binding	12	1462	8.17e-06	ENSP00000251849,ENSP00000263967,ENSP00000264972,ENSP00000275493,ENSP00000281092,ENSP00000346671,ENSP00000352121,ENSP00000362680,ENSP00000380638,ENSP00000431418,ENSP00000451828,ENSP00000462468	AKT1,EGFR,FER,FYN,NTRK1,PIK3CA,PIK3CG,PTK2B,RAF1,SRC,YES1,ZAP70
GO:0005068	transmembrane receptor protein tyrosine kinase adaptor activity	3	11	8.46e-06	ENSP00000354952,ENSP00000401303,ENSP00000428056	GAB2,PIK3R1,SHC1
GO:0043560	insulin receptor substrate binding	3	11	8.46e-06	ENSP00000263967,ENSP00000376345,ENSP00000428056	GRB2,PIK3CA,PIK3R1
GO:0044877	protein-containing complex binding	10	968	9.57e-06	ENSP00000256078,ENSP00000267257,ENSP00000268150,ENSP00000275493,ENSP00000346671,ENSP00000362680,ENSP00000362924,ENSP00000380638,ENSP00000401303,ENSP00000428056	EGFR,FYN,GSN,KRAS,MFGE8,PIK3R1,PTK2B,PXN,SHC1,SRC
GO:0019903	protein phosphatase binding	5	123	9.70e-06	ENSP00000275493,ENSP00000281092,ENSP00000376345,ENSP00000428056,ENSP00000451828	AKT1,EGFR,FER,GRB2,PIK3R1
GO:0005088	Ras guanyl-nucleotide exchange factor activity	6	243	1.22e-05	ENSP00000265171,ENSP00000275493,ENSP00000346671,ENSP00000376345,ENSP00000387784,ENSP00000401303	EGF,EGFR,FYN,GRB2,SHC1,SOS1
GO:0030971	receptor tyrosine kinase binding	4	62	1.84e-05	ENSP00000264033,ENSP00000354952,ENSP00000401303,ENSP00000428056	CBL,GAB2,PIK3R1,SHC1
GO:0005158	insulin receptor binding	3	23	4.32e-05	ENSP00000362680,ENSP00000401303,ENSP00000428056	PIK3R1,SHC1,SRC
GO:0030674	protein binding, bridging	5	182	4.85e-05	ENSP00000354952,ENSP00000362680,ENSP00000376345,ENSP00000401303,ENSP00000428056	GAB2,GRB2,PIK3R1,SHC1,SRC
GO:0017016	Ras GTPase binding	7	510	5.92e-05	ENSP00000265171,ENSP00000275493,ENSP00000346671,ENSP00000375960,ENSP00000376345,ENSP00000387784,ENSP00000401303	EGF,EGFR,FYN,GRB2,MLLT4,SHC1,SOS1
GO:0043548	phosphatidylinositol 3-kinase binding	3	29	7.51e-05	ENSP00000264033,ENSP00000346671,ENSP00000428056	CBL,FYN,PIK3R1
GO:0048408	epidermal growth factor binding	2	4	0.00015	ENSP00000275493,ENSP00000401303	EGFR,SHC1
GO:0005178	integrin binding	4	122	0.00019	ENSP00000267257,ENSP00000268150,ENSP00000275493,ENSP00000362680	EGFR,MFGE8,PXN,SRC
GO:0017124	SH3 domain binding	4	125	0.00020	ENSP00000264033,ENSP00000376345,ENSP00000387784,ENSP00000391669	BCAR1,CBL,GRB2,SOS1
GO:0004674	protein serine/threonine kinase activity	6	444	0.00026	ENSP00000251849,ENSP00000263967,ENSP00000275493,ENSP00000352121,ENSP00000380638,ENSP00000451828	AKT1,EGFR,PIK3CA,PIK3CG,PTK2B,RAF1
GO:0035005	1-phosphatidylinositol-4-phosphate 3-kinase activity	2	7	0.00034	ENSP00000263967,ENSP00000352121	PIK3CA,PIK3CG
GO:0019904	protein domain specific binding	7	706	0.00039	ENSP00000256078,ENSP00000264033,ENSP00000346671,ENSP00000362680,ENSP00000376345,ENSP00000387784,ENSP00000391669	BCAR1,CBL,FYN,GRB2,KRAS,SOS1,SRC
GO:0031625	ubiquitin protein ligase binding	5	311	0.00049	ENSP00000211998,ENSP00000267257,ENSP00000275493,ENSP00000362680,ENSP00000380638	EGFR,PTK2B,PXN,SRC,VCL
GO:0003824	catalytic activity	19	5592	0.00057	ENSP00000251849,ENSP00000256078,ENSP00000256999,ENSP00000263967,ENSP00000264033,ENSP00000264972,ENSP00000265171,ENSP00000275493,ENSP00000281092,ENSP00000346671,ENSP00000352121,ENSP00000362680,ENSP00000376345,ENSP00000380638,ENSP00000407586,ENSP00000428056,ENSP00000431418,ENSP00000451828,ENSP00000462468	AKT1,CBL,EGF,EGFR,FER,FOLH1,FYN,GRB2,HRAS,KRAS,NTRK1,PIK3CA,PIK3CG,PIK3R1,PTK2B,RAF1,SRC,YES1,ZAP70
GO:0036312	phosphatidylinositol 3-kinase regulatory subunit binding	2	10	0.00058	ENSP00000264033,ENSP00000428056	CBL,PIK3R1
GO:0008022	protein C-terminus binding	4	194	0.00093	ENSP00000362680,ENSP00000375960,ENSP00000380638,ENSP00000407586	HRAS,MLLT4,PTK2B,SRC
GO:0032794	GTPase activating protein binding	2	14	0.0010	ENSP00000261769,ENSP00000451828	AKT1,CDH1
GO:0008013	beta-catenin binding	3	82	0.0011	ENSP00000211998,ENSP00000261769,ENSP00000267257	CDH1,PXN,VCL
GO:0098772	molecular function regulator	10	1793	0.0011	ENSP00000251849,ENSP00000263967,ENSP00000265171,ENSP00000275493,ENSP00000346671,ENSP00000376345,ENSP00000387784,ENSP00000401303,ENSP00000428056,ENSP00000451828	AKT1,EGF,EGFR,FYN,GRB2,PIK3CA,PIK3R1,RAF1,SHC1,SOS1
GO:0005159	insulin-like growth factor receptor binding	2	16	0.0012	ENSP00000401303,ENSP00000428056	PIK3R1,SHC1
GO:0042562	hormone binding	3	90	0.0014	ENSP00000275493,ENSP00000401303,ENSP00000428056	EGFR,PIK3R1,SHC1
GO:0043325	phosphatidylinositol-3,4-bisphosphate binding	2	25	0.0027	ENSP00000354952,ENSP00000451828	AKT1,GAB2
GO:0004709	MAP kinase kinase kinase activity	2	26	0.0029	ENSP00000251849,ENSP00000275493	EGFR,RAF1
GO:0044325	ion channel binding	3	120	0.0030	ENSP00000346671,ENSP00000362680,ENSP00000462468	FYN,SRC,YES1
GO:0019838	growth factor binding	3	126	0.0034	ENSP00000275493,ENSP00000401303,ENSP00000431418	EGFR,NTRK1,SHC1
GO:0042802	identical protein binding	9	1754	0.0038	ENSP00000251849,ENSP00000256078,ENSP00000261769,ENSP00000275493,ENSP00000346671,ENSP00000352121,ENSP00000376345,ENSP00000431418,ENSP00000451828	AKT1,CDH1,EGFR,FYN,GRB2,KRAS,NTRK1,PIK3CG,RAF1
GO:0005547	phosphatidylinositol-3,4,5-trisphosphate binding	2	37	0.0053	ENSP00000354952,ENSP00000451828	AKT1,GAB2
GO:0008092	cytoskeletal protein binding	6	882	0.0071	ENSP00000211998,ENSP00000261769,ENSP00000267257,ENSP00000275493,ENSP00000346671,ENSP00000362924	CDH1,EGFR,FYN,GSN,PXN,VCL
GO:0005080	protein kinase C binding	2	49	0.0088	ENSP00000362680,ENSP00000451828	AKT1,SRC
GO:0005543	phospholipid binding	4	382	0.0090	ENSP00000268150,ENSP00000354952,ENSP00000401303,ENSP00000451828	AKT1,GAB2,MFGE8,SHC1
GO:0005070	SH3/SH2 adaptor activity	2	57	0.0114	ENSP00000362680,ENSP00000376345	GRB2,SRC
GO:0008289	lipid binding	5	673	0.0114	ENSP00000268150,ENSP00000281092,ENSP00000354952,ENSP00000401303,ENSP00000451828	AKT1,FER,GAB2,MFGE8,SHC1
GO:0019003	GDP binding	2	59	0.0119	ENSP00000256078,ENSP00000407586	HRAS,KRAS
GO:0004714	transmembrane receptor protein tyrosine kinase activity	2	61	0.0125	ENSP00000275493,ENSP00000431418	EGFR,NTRK1
GO:0019207	kinase regulator activity	3	213	0.0132	ENSP00000263967,ENSP00000265171,ENSP00000428056	EGF,PIK3CA,PIK3R1
GO:0030234	enzyme regulator activity	6	1016	0.0132	ENSP00000251849,ENSP00000263967,ENSP00000265171,ENSP00000387784,ENSP00000428056,ENSP00000451828	AKT1,EGF,PIK3CA,PIK3R1,RAF1,SOS1
GO:0030295	protein kinase activator activity	2	77	0.0188	ENSP00000263967,ENSP00000265171	EGF,PIK3CA
GO:0008047	enzyme activator activity	4	510	0.0222	ENSP00000251849,ENSP00000263967,ENSP00000265171,ENSP00000387784	EGF,PIK3CA,RAF1,SOS1
GO:0046982	protein heterodimerization activity	4	519	0.0233	ENSP00000251849,ENSP00000275493,ENSP00000387784,ENSP00000428056	EGFR,PIK3R1,RAF1,SOS1
GO:1901363	heterocyclic compound binding	15	5305	0.0241	ENSP00000251849,ENSP00000256078,ENSP00000263967,ENSP00000264972,ENSP00000275493,ENSP00000281092,ENSP00000346671,ENSP00000352121,ENSP00000362680,ENSP00000380638,ENSP00000387784,ENSP00000407586,ENSP00000431418,ENSP00000451828,ENSP00000462468	AKT1,EGFR,FER,FYN,HRAS,KRAS,NTRK1,PIK3CA,PIK3CG,PTK2B,RAF1,SOS1,SRC,YES1,ZAP70
GO:0097159	organic cyclic compound binding	15	5382	0.0271	ENSP00000251849,ENSP00000256078,ENSP00000263967,ENSP00000264972,ENSP00000275493,ENSP00000281092,ENSP00000346671,ENSP00000352121,ENSP00000362680,ENSP00000380638,ENSP00000387784,ENSP00000407586,ENSP00000431418,ENSP00000451828,ENSP00000462468	AKT1,EGFR,FER,FYN,HRAS,KRAS,NTRK1,PIK3CA,PIK3CG,PTK2B,RAF1,SOS1,SRC,YES1,ZAP70
GO:0046983	protein dimerization activity	6	1301	0.0381	ENSP00000251849,ENSP00000275493,ENSP00000387784,ENSP00000428056,ENSP00000431418,ENSP00000451828	AKT1,EGFR,NTRK1,PIK3R1,RAF1,SOS1

## Sheet: cellular process
#term ID	term description	observed gene count	background gene count	false discovery rate	matching proteins in your network (IDs)	matching proteins in your network (labels)
GO:0007169	transmembrane receptor protein tyrosine kinase signaling pathway	21	499	3.95e-23	ENSP00000251849,ENSP00000263967,ENSP00000264033,ENSP00000264972,ENSP00000265171,ENSP00000267257,ENSP00000275493,ENSP00000281092,ENSP00000346671,ENSP00000354952,ENSP00000362680,ENSP00000376345,ENSP00000380638,ENSP00000387784,ENSP00000391669,ENSP00000401303,ENSP00000407586,ENSP00000428056,ENSP00000431418,ENSP00000451828,ENSP00000462468	AKT1,BCAR1,CBL,EGF,EGFR,FER,FYN,GAB2,GRB2,HRAS,NTRK1,PIK3CA,PIK3R1,PTK2B,PXN,RAF1,SHC1,SOS1,SRC,YES1,ZAP70
GO:0007173	epidermal growth factor receptor signaling pathway	12	52	4.72e-20	ENSP00000263967,ENSP00000264033,ENSP00000265171,ENSP00000275493,ENSP00000362680,ENSP00000376345,ENSP00000380638,ENSP00000387784,ENSP00000391669,ENSP00000401303,ENSP00000428056,ENSP00000451828	AKT1,BCAR1,CBL,EGF,EGFR,GRB2,PIK3CA,PIK3R1,PTK2B,SHC1,SOS1,SRC
GO:0002768	immune response-regulating cell surface receptor signaling pathway	15	266	1.60e-17	ENSP00000251849,ENSP00000256078,ENSP00000263967,ENSP00000264972,ENSP00000281092,ENSP00000346671,ENSP00000354952,ENSP00000362680,ENSP00000376345,ENSP00000387784,ENSP00000391669,ENSP00000401303,ENSP00000407586,ENSP00000428056,ENSP00000462468	BCAR1,FER,FYN,GAB2,GRB2,HRAS,KRAS,PIK3CA,PIK3R1,RAF1,SHC1,SOS1,SRC,YES1,ZAP70
GO:0006468	protein phosphorylation	19	923	1.88e-15	ENSP00000251849,ENSP00000256078,ENSP00000263967,ENSP00000264972,ENSP00000265171,ENSP00000275493,ENSP00000281092,ENSP00000346671,ENSP00000352121,ENSP00000362680,ENSP00000376345,ENSP00000380638,ENSP00000387784,ENSP00000401303,ENSP00000407586,ENSP00000428056,ENSP00000431418,ENSP00000451828,ENSP00000462468	AKT1,EGF,EGFR,FER,FYN,GRB2,HRAS,KRAS,NTRK1,PIK3CA,PIK3CG,PIK3R1,PTK2B,RAF1,SHC1,SOS1,SRC,YES1,ZAP70
GO:0038083	peptidyl-tyrosine autophosphorylation	9	48	3.93e-14	ENSP00000264972,ENSP00000275493,ENSP00000281092,ENSP00000346671,ENSP00000362680,ENSP00000376345,ENSP00000380638,ENSP00000431418,ENSP00000462468	EGFR,FER,FYN,GRB2,NTRK1,PTK2B,SRC,YES1,ZAP70
GO:1902533	positive regulation of intracellular signal transduction	18	959	8.22e-14	ENSP00000251849,ENSP00000256078,ENSP00000263967,ENSP00000264033,ENSP00000264972,ENSP00000265171,ENSP00000275493,ENSP00000346671,ENSP00000352121,ENSP00000362680,ENSP00000376345,ENSP00000380638,ENSP00000387784,ENSP00000401303,ENSP00000407586,ENSP00000428056,ENSP00000431418,ENSP00000451828	AKT1,CBL,EGF,EGFR,FYN,GRB2,HRAS,KRAS,NTRK1,PIK3CA,PIK3CG,PIK3R1,PTK2B,RAF1,SHC1,SOS1,SRC,ZAP70
GO:0007166	cell surface receptor signaling pathway	23	2198	1.09e-13	ENSP00000251849,ENSP00000256078,ENSP00000263967,ENSP00000264033,ENSP00000264972,ENSP00000265171,ENSP00000267257,ENSP00000275493,ENSP00000281092,ENSP00000346671,ENSP00000354952,ENSP00000362680,ENSP00000376345,ENSP00000380638,ENSP00000382004,ENSP00000387784,ENSP00000391669,ENSP00000401303,ENSP00000407586,ENSP00000428056,ENSP00000431418,ENSP00000451828,ENSP00000462468	AKT1,BCAR1,CBL,CTNND1,EGF,EGFR,FER,FYN,GAB2,GRB2,HRAS,KRAS,NTRK1,PIK3CA,PIK3R1,PTK2B,PXN,RAF1,SHC1,SOS1,SRC,YES1,ZAP70
GO:1901700	response to oxygen-containing compound	20	1427	1.53e-13	ENSP00000251849,ENSP00000261769,ENSP00000263967,ENSP00000264033,ENSP00000267257,ENSP00000275493,ENSP00000281092,ENSP00000346671,ENSP00000352121,ENSP00000362680,ENSP00000362924,ENSP00000376345,ENSP00000380638,ENSP00000387784,ENSP00000391669,ENSP00000401303,ENSP00000428056,ENSP00000431418,ENSP00000451828,ENSP00000462468	AKT1,BCAR1,CBL,CDH1,EGFR,FER,FYN,GRB2,GSN,NTRK1,PIK3CA,PIK3CG,PIK3R1,PTK2B,PXN,RAF1,SHC1,SOS1,SRC,YES1
GO:0009967	positive regulation of signal transduction	20	1493	3.06e-13	ENSP00000251849,ENSP00000256078,ENSP00000263967,ENSP00000264033,ENSP00000264972,ENSP00000265171,ENSP00000275493,ENSP00000346671,ENSP00000352121,ENSP00000354952,ENSP00000362680,ENSP00000362924,ENSP00000376345,ENSP00000380638,ENSP00000387784,ENSP00000401303,ENSP00000407586,ENSP00000428056,ENSP00000431418,ENSP00000451828	AKT1,CBL,EGF,EGFR,FYN,GAB2,GRB2,GSN,HRAS,KRAS,NTRK1,PIK3CA,PIK3CG,PIK3R1,PTK2B,RAF1,SHC1,SOS1,SRC,ZAP70
GO:0048584	positive regulation of response to stimulus	22	2054	3.82e-13	ENSP00000251849,ENSP00000256078,ENSP00000263967,ENSP00000264033,ENSP00000264972,ENSP00000265171,ENSP00000275493,ENSP00000346671,ENSP00000352121,ENSP00000354952,ENSP00000362680,ENSP00000362924,ENSP00000376345,ENSP00000380638,ENSP00000387784,ENSP00000391669,ENSP00000401303,ENSP00000407586,ENSP00000428056,ENSP00000431418,ENSP00000451828,ENSP00000462468	AKT1,BCAR1,CBL,EGF,EGFR,FYN,GAB2,GRB2,GSN,HRAS,KRAS,NTRK1,PIK3CA,PIK3CG,PIK3R1,PTK2B,RAF1,SHC1,SOS1,SRC,YES1,ZAP70
GO:0035556	intracellular signal transduction	20	1528	4.05e-13	ENSP00000251849,ENSP00000256078,ENSP00000263967,ENSP00000264972,ENSP00000265171,ENSP00000275493,ENSP00000281092,ENSP00000346671,ENSP00000352121,ENSP00000354952,ENSP00000362680,ENSP00000362924,ENSP00000376345,ENSP00000380638,ENSP00000387784,ENSP00000401303,ENSP00000407586,ENSP00000428056,ENSP00000431418,ENSP00000451828	AKT1,EGF,EGFR,FER,FYN,GAB2,GRB2,GSN,HRAS,KRAS,NTRK1,PIK3CA,PIK3CG,PIK3R1,PTK2B,RAF1,SHC1,SOS1,SRC,ZAP70
GO:1901701	cellular response to oxygen-containing compound	17	896	4.05e-13	ENSP00000251849,ENSP00000261769,ENSP00000263967,ENSP00000267257,ENSP00000275493,ENSP00000281092,ENSP00000346671,ENSP00000352121,ENSP00000362680,ENSP00000376345,ENSP00000380638,ENSP00000387784,ENSP00000391669,ENSP00000401303,ENSP00000428056,ENSP00000451828,ENSP00000462468	AKT1,BCAR1,CDH1,EGFR,FER,FYN,GRB2,PIK3CA,PIK3CG,PIK3R1,PTK2B,PXN,RAF1,SHC1,SOS1,SRC,YES1
GO:0009719	response to endogenous stimulus	19	1353	7.99e-13	ENSP00000256078,ENSP00000261769,ENSP00000263967,ENSP00000264033,ENSP00000267257,ENSP00000275493,ENSP00000281092,ENSP00000346671,ENSP00000352121,ENSP00000362680,ENSP00000376345,ENSP00000380638,ENSP00000387784,ENSP00000391669,ENSP00000401303,ENSP00000428056,ENSP00000431418,ENSP00000451828,ENSP00000462468	AKT1,BCAR1,CBL,CDH1,EGFR,FER,FYN,GRB2,KRAS,NTRK1,PIK3CA,PIK3CG,PIK3R1,PTK2B,PXN,SHC1,SOS1,SRC,YES1
GO:0038093	Fc receptor signaling pathway	10	126	8.46e-13	ENSP00000263967,ENSP00000281092,ENSP00000346671,ENSP00000354952,ENSP00000362680,ENSP00000376345,ENSP00000387784,ENSP00000401303,ENSP00000428056,ENSP00000462468	FER,FYN,GAB2,GRB2,PIK3CA,PIK3R1,SHC1,SOS1,SRC,YES1
GO:0040011	locomotion	18	1144	8.46e-13	ENSP00000263967,ENSP00000264972,ENSP00000267257,ENSP00000275493,ENSP00000281092,ENSP00000346671,ENSP00000352121,ENSP00000354952,ENSP00000362680,ENSP00000376345,ENSP00000380638,ENSP00000387784,ENSP00000391669,ENSP00000401303,ENSP00000407586,ENSP00000428056,ENSP00000431418,ENSP00000462468	BCAR1,EGFR,FER,FYN,GAB2,GRB2,HRAS,NTRK1,PIK3CA,PIK3CG,PIK3R1,PTK2B,PXN,SHC1,SOS1,SRC,YES1,ZAP70
GO:0071417	cellular response to organonitrogen compound	14	485	8.46e-13	ENSP00000261769,ENSP00000263967,ENSP00000267257,ENSP00000275493,ENSP00000281092,ENSP00000346671,ENSP00000352121,ENSP00000362680,ENSP00000376345,ENSP00000387784,ENSP00000391669,ENSP00000401303,ENSP00000428056,ENSP00000451828	AKT1,BCAR1,CDH1,EGFR,FER,FYN,GRB2,PIK3CA,PIK3CG,PIK3R1,PXN,SHC1,SOS1,SRC
GO:0070848	response to growth factor	14	507	1.16e-12	ENSP00000251849,ENSP00000264033,ENSP00000267257,ENSP00000275493,ENSP00000281092,ENSP00000346671,ENSP00000362680,ENSP00000376345,ENSP00000387784,ENSP00000391669,ENSP00000401303,ENSP00000431418,ENSP00000451828,ENSP00000462468	AKT1,BCAR1,CBL,EGFR,FER,FYN,GRB2,NTRK1,PXN,RAF1,SHC1,SOS1,SRC,YES1
GO:0071310	cellular response to organic substance	22	2219	1.16e-12	ENSP00000251849,ENSP00000256078,ENSP00000261769,ENSP00000263967,ENSP00000264033,ENSP00000267257,ENSP00000275493,ENSP00000281092,ENSP00000346671,ENSP00000352121,ENSP00000354952,ENSP00000362680,ENSP00000362924,ENSP00000376345,ENSP00000380638,ENSP00000387784,ENSP00000391669,ENSP00000401303,ENSP00000428056,ENSP00000431418,ENSP00000451828,ENSP00000462468	AKT1,BCAR1,CBL,CDH1,EGFR,FER,FYN,GAB2,GRB2,GSN,KRAS,NTRK1,PIK3CA,PIK3CG,PIK3R1,PTK2B,PXN,RAF1,SHC1,SOS1,SRC,YES1
GO:0010243	response to organonitrogen compound	16	876	4.02e-12	ENSP00000261769,ENSP00000263967,ENSP00000267257,ENSP00000275493,ENSP00000281092,ENSP00000346671,ENSP00000352121,ENSP00000362680,ENSP00000362924,ENSP00000376345,ENSP00000380638,ENSP00000387784,ENSP00000391669,ENSP00000401303,ENSP00000428056,ENSP00000451828	AKT1,BCAR1,CDH1,EGFR,FER,FYN,GRB2,GSN,PIK3CA,PIK3CG,PIK3R1,PTK2B,PXN,SHC1,SOS1,SRC
GO:0002376	immune system process	22	2370	4.04e-12	ENSP00000211998,ENSP00000251849,ENSP00000256078,ENSP00000263967,ENSP00000264033,ENSP00000264972,ENSP00000281092,ENSP00000346671,ENSP00000352121,ENSP00000354952,ENSP00000362680,ENSP00000362924,ENSP00000376345,ENSP00000380638,ENSP00000387784,ENSP00000391669,ENSP00000401303,ENSP00000407586,ENSP00000428056,ENSP00000431418,ENSP00000451828,ENSP00000462468	AKT1,BCAR1,CBL,FER,FYN,GAB2,GRB2,GSN,HRAS,KRAS,NTRK1,PIK3CA,PIK3CG,PIK3R1,PTK2B,RAF1,SHC1,SOS1,SRC,VCL,YES1,ZAP70
GO:0002429	immune response-activating cell surface receptor signaling pathway	11	234	4.82e-12	ENSP00000251849,ENSP00000256078,ENSP00000263967,ENSP00000264972,ENSP00000346671,ENSP00000362680,ENSP00000376345,ENSP00000391669,ENSP00000407586,ENSP00000428056,ENSP00000462468	BCAR1,FYN,GRB2,HRAS,KRAS,PIK3CA,PIK3R1,RAF1,SRC,YES1,ZAP70
GO:0071495	cellular response to endogenous stimulus	17	1106	6.26e-12	ENSP00000261769,ENSP00000263967,ENSP00000264033,ENSP00000267257,ENSP00000275493,ENSP00000281092,ENSP00000346671,ENSP00000352121,ENSP00000362680,ENSP00000376345,ENSP00000387784,ENSP00000391669,ENSP00000401303,ENSP00000428056,ENSP00000431418,ENSP00000451828,ENSP00000462468	AKT1,BCAR1,CBL,CDH1,EGFR,FER,FYN,GRB2,NTRK1,PIK3CA,PIK3CG,PIK3R1,PXN,SHC1,SOS1,SRC,YES1
GO:0071375	cellular response to peptide hormone stimulus	11	245	7.30e-12	ENSP00000263967,ENSP00000267257,ENSP00000281092,ENSP00000346671,ENSP00000362680,ENSP00000376345,ENSP00000387784,ENSP00000391669,ENSP00000401303,ENSP00000428056,ENSP00000451828	AKT1,BCAR1,FER,FYN,GRB2,PIK3CA,PIK3R1,PXN,SHC1,SOS1,SRC
GO:0038128	ERBB2 signaling pathway	7	31	1.00e-11	ENSP00000263967,ENSP00000265171,ENSP00000275493,ENSP00000376345,ENSP00000387784,ENSP00000401303,ENSP00000428056	EGF,EGFR,GRB2,PIK3CA,PIK3R1,SHC1,SOS1
GO:0071363	cellular response to growth factor stimulus	13	477	1.16e-11	ENSP00000251849,ENSP00000264033,ENSP00000267257,ENSP00000275493,ENSP00000346671,ENSP00000362680,ENSP00000376345,ENSP00000387784,ENSP00000391669,ENSP00000401303,ENSP00000431418,ENSP00000451828,ENSP00000462468	AKT1,BCAR1,CBL,EGFR,FYN,GRB2,NTRK1,PXN,RAF1,SHC1,SOS1,SRC,YES1
GO:0002682	regulation of immune system process	18	1391	1.29e-11	ENSP00000251849,ENSP00000256078,ENSP00000263967,ENSP00000264972,ENSP00000281092,ENSP00000346671,ENSP00000354952,ENSP00000362680,ENSP00000362924,ENSP00000376345,ENSP00000380638,ENSP00000387784,ENSP00000391669,ENSP00000401303,ENSP00000407586,ENSP00000428056,ENSP00000451828,ENSP00000462468	AKT1,BCAR1,FER,FYN,GAB2,GRB2,GSN,HRAS,KRAS,PIK3CA,PIK3R1,PTK2B,RAF1,SHC1,SOS1,SRC,YES1,ZAP70
GO:0006935	chemotaxis	13	491	1.57e-11	ENSP00000263967,ENSP00000281092,ENSP00000346671,ENSP00000352121,ENSP00000354952,ENSP00000362680,ENSP00000376345,ENSP00000387784,ENSP00000391669,ENSP00000401303,ENSP00000407586,ENSP00000428056,ENSP00000431418	BCAR1,FER,FYN,GAB2,GRB2,HRAS,NTRK1,PIK3CA,PIK3CG,PIK3R1,SHC1,SOS1,SRC
GO:0010646	regulation of cell communication	24	3327	1.64e-11	ENSP00000251849,ENSP00000256078,ENSP00000263967,ENSP00000264033,ENSP00000264972,ENSP00000265171,ENSP00000267257,ENSP00000275493,ENSP00000281092,ENSP00000346671,ENSP00000352121,ENSP00000354952,ENSP00000362680,ENSP00000362924,ENSP00000376345,ENSP00000380638,ENSP00000382004,ENSP00000387784,ENSP00000401303,ENSP00000407586,ENSP00000428056,ENSP00000431418,ENSP00000451828,ENSP00000456226	AKT1,CBL,CTNND1,EGF,EGFR,FER,FYN,GAB2,GRB2,GSN,HRAS,KRAS,NTRK1,PIK3CA,PIK3CG,PIK3R1,PRRT2,PTK2B,PXN,RAF1,SHC1,SOS1,SRC,ZAP70
GO:0016477	cell migration	15	812	1.90e-11	ENSP00000263967,ENSP00000264972,ENSP00000267257,ENSP00000275493,ENSP00000281092,ENSP00000346671,ENSP00000352121,ENSP00000362680,ENSP00000376345,ENSP00000380638,ENSP00000387784,ENSP00000391669,ENSP00000401303,ENSP00000428056,ENSP00000462468	BCAR1,EGFR,FER,FYN,GRB2,PIK3CA,PIK3CG,PIK3R1,PTK2B,PXN,SHC1,SOS1,SRC,YES1,ZAP70
GO:0023051	regulation of signaling	24	3360	1.90e-11	ENSP00000251849,ENSP00000256078,ENSP00000263967,ENSP00000264033,ENSP00000264972,ENSP00000265171,ENSP00000267257,ENSP00000275493,ENSP00000281092,ENSP00000346671,ENSP00000352121,ENSP00000354952,ENSP00000362680,ENSP00000362924,ENSP00000376345,ENSP00000380638,ENSP00000382004,ENSP00000387784,ENSP00000401303,ENSP00000407586,ENSP00000428056,ENSP00000431418,ENSP00000451828,ENSP00000456226	AKT1,CBL,CTNND1,EGF,EGFR,FER,FYN,GAB2,GRB2,GSN,HRAS,KRAS,NTRK1,PIK3CA,PIK3CG,PIK3R1,PRRT2,PTK2B,PXN,RAF1,SHC1,SOS1,SRC,ZAP70
GO:0018108	peptidyl-tyrosine phosphorylation	10	195	2.46e-11	ENSP00000264972,ENSP00000265171,ENSP00000275493,ENSP00000281092,ENSP00000346671,ENSP00000362680,ENSP00000376345,ENSP00000380638,ENSP00000431418,ENSP00000462468	EGF,EGFR,FER,FYN,GRB2,NTRK1,PTK2B,SRC,YES1,ZAP70
GO:0042325	regulation of phosphorylation	18	1465	2.46e-11	ENSP00000251849,ENSP00000256078,ENSP00000263967,ENSP00000264033,ENSP00000265171,ENSP00000275493,ENSP00000281092,ENSP00000346671,ENSP00000352121,ENSP00000362680,ENSP00000376345,ENSP00000380638,ENSP00000401303,ENSP00000407586,ENSP00000428056,ENSP00000431418,ENSP00000451828,ENSP00000462468	AKT1,CBL,EGF,EGFR,FER,FYN,GRB2,HRAS,KRAS,NTRK1,PIK3CA,PIK3CG,PIK3R1,PTK2B,RAF1,SHC1,SRC,YES1
GO:0045860	positive regulation of protein kinase activity	13	517	2.46e-11	ENSP00000251849,ENSP00000256078,ENSP00000263967,ENSP00000265171,ENSP00000275493,ENSP00000346671,ENSP00000352121,ENSP00000362680,ENSP00000380638,ENSP00000401303,ENSP00000407586,ENSP00000431418,ENSP00000451828	AKT1,EGF,EGFR,FYN,HRAS,KRAS,NTRK1,PIK3CA,PIK3CG,PTK2B,RAF1,SHC1,SRC
GO:0009966	regulation of signal transduction	23	3033	2.65e-11	ENSP00000251849,ENSP00000256078,ENSP00000263967,ENSP00000264033,ENSP00000264972,ENSP00000265171,ENSP00000267257,ENSP00000275493,ENSP00000281092,ENSP00000346671,ENSP00000352121,ENSP00000354952,ENSP00000362680,ENSP00000362924,ENSP00000376345,ENSP00000380638,ENSP00000382004,ENSP00000387784,ENSP00000401303,ENSP00000407586,ENSP00000428056,ENSP00000431418,ENSP00000451828	AKT1,CBL,CTNND1,EGF,EGFR,FER,FYN,GAB2,GRB2,GSN,HRAS,KRAS,NTRK1,PIK3CA,PIK3CG,PIK3R1,PTK2B,PXN,RAF1,SHC1,SOS1,SRC,ZAP70
GO:0046777	protein autophosphorylation	10	198	2.65e-11	ENSP00000264972,ENSP00000275493,ENSP00000281092,ENSP00000346671,ENSP00000362680,ENSP00000376345,ENSP00000380638,ENSP00000431418,ENSP00000451828,ENSP00000462468	AKT1,EGFR,FER,FYN,GRB2,NTRK1,PTK2B,SRC,YES1,ZAP70
GO:0048583	regulation of response to stimulus	25	3882	2.70e-11	ENSP00000251849,ENSP00000256078,ENSP00000263967,ENSP00000264033,ENSP00000264972,ENSP00000265171,ENSP00000267257,ENSP00000275493,ENSP00000281092,ENSP00000346671,ENSP00000352121,ENSP00000354952,ENSP00000362680,ENSP00000362924,ENSP00000376345,ENSP00000380638,ENSP00000382004,ENSP00000387784,ENSP00000391669,ENSP00000401303,ENSP00000407586,ENSP00000428056,ENSP00000431418,ENSP00000451828,ENSP00000462468	AKT1,BCAR1,CBL,CTNND1,EGF,EGFR,FER,FYN,GAB2,GRB2,GSN,HRAS,KRAS,NTRK1,PIK3CA,PIK3CG,PIK3R1,PTK2B,PXN,RAF1,SHC1,SOS1,SRC,YES1,ZAP70
GO:0043549	regulation of kinase activity	15	849	2.77e-11	ENSP00000251849,ENSP00000256078,ENSP00000263967,ENSP00000264033,ENSP00000265171,ENSP00000275493,ENSP00000346671,ENSP00000352121,ENSP00000362680,ENSP00000380638,ENSP00000401303,ENSP00000407586,ENSP00000428056,ENSP00000431418,ENSP00000451828	AKT1,CBL,EGF,EGFR,FYN,HRAS,KRAS,NTRK1,PIK3CA,PIK3CG,PIK3R1,PTK2B,RAF1,SHC1,SRC
GO:0048468	cell development	18	1493	2.81e-11	ENSP00000211998,ENSP00000256078,ENSP00000261769,ENSP00000263967,ENSP00000275493,ENSP00000281092,ENSP00000346671,ENSP00000354952,ENSP00000362680,ENSP00000362924,ENSP00000375960,ENSP00000376345,ENSP00000380638,ENSP00000387784,ENSP00000401303,ENSP00000428056,ENSP00000431418,ENSP00000451828	AKT1,CDH1,EGFR,FER,FYN,GAB2,GRB2,GSN,KRAS,MLLT4,NTRK1,PIK3CA,PIK3R1,PTK2B,SHC1,SOS1,SRC,VCL
GO:0009725	response to hormone	15	854	2.90e-11	ENSP00000256078,ENSP00000263967,ENSP00000264033,ENSP00000267257,ENSP00000275493,ENSP00000281092,ENSP00000346671,ENSP00000362680,ENSP00000376345,ENSP00000380638,ENSP00000387784,ENSP00000391669,ENSP00000401303,ENSP00000428056,ENSP00000451828	AKT1,BCAR1,CBL,EGFR,FER,FYN,GRB2,KRAS,PIK3CA,PIK3R1,PTK2B,PXN,SHC1,SOS1,SRC
GO:0050900	leukocyte migration	11	296	3.07e-11	ENSP00000263967,ENSP00000264972,ENSP00000281092,ENSP00000346671,ENSP00000352121,ENSP00000362680,ENSP00000376345,ENSP00000387784,ENSP00000401303,ENSP00000428056,ENSP00000462468	FER,FYN,GRB2,PIK3CA,PIK3CG,PIK3R1,SHC1,SOS1,SRC,YES1,ZAP70
GO:0042058	regulation of epidermal growth factor receptor signaling pathway	8	80	3.49e-11	ENSP00000264033,ENSP00000265171,ENSP00000275493,ENSP00000281092,ENSP00000376345,ENSP00000387784,ENSP00000401303,ENSP00000451828	AKT1,CBL,EGF,EGFR,FER,GRB2,SHC1,SOS1
GO:0008286	insulin receptor signaling pathway	8	82	4.04e-11	ENSP00000263967,ENSP00000281092,ENSP00000376345,ENSP00000387784,ENSP00000391669,ENSP00000401303,ENSP00000428056,ENSP00000451828	AKT1,BCAR1,FER,GRB2,PIK3CA,PIK3R1,SHC1,SOS1
GO:0002684	positive regulation of immune system process	15	882	4.15e-11	ENSP00000251849,ENSP00000256078,ENSP00000263967,ENSP00000264972,ENSP00000281092,ENSP00000346671,ENSP00000354952,ENSP00000362680,ENSP00000376345,ENSP00000380638,ENSP00000391669,ENSP00000407586,ENSP00000428056,ENSP00000451828,ENSP00000462468	AKT1,BCAR1,FER,FYN,GAB2,GRB2,HRAS,KRAS,PIK3CA,PIK3R1,PTK2B,RAF1,SRC,YES1,ZAP70
GO:0009605	response to external stimulus	19	1857	6.44e-11	ENSP00000251849,ENSP00000263967,ENSP00000264033,ENSP00000275493,ENSP00000281092,ENSP00000346671,ENSP00000352121,ENSP00000354952,ENSP00000362680,ENSP00000362924,ENSP00000376345,ENSP00000380638,ENSP00000387784,ENSP00000391669,ENSP00000401303,ENSP00000407586,ENSP00000428056,ENSP00000431418,ENSP00000451828	AKT1,BCAR1,CBL,EGFR,FER,FYN,GAB2,GRB2,GSN,HRAS,NTRK1,PIK3CA,PIK3CG,PIK3R1,PTK2B,RAF1,SHC1,SOS1,SRC
GO:0023052	signaling	27	5108	6.44e-11	ENSP00000251849,ENSP00000256078,ENSP00000263967,ENSP00000264033,ENSP00000264972,ENSP00000265171,ENSP00000267257,ENSP00000275493,ENSP00000281092,ENSP00000346671,ENSP00000352121,ENSP00000354952,ENSP00000362680,ENSP00000362924,ENSP00000375960,ENSP00000376345,ENSP00000380638,ENSP00000382004,ENSP00000387784,ENSP00000391669,ENSP00000401303,ENSP00000407586,ENSP00000428056,ENSP00000431418,ENSP00000451828…	AKT1,BCAR1,CBL,CTNND1,EGF,EGFR,FER,FYN,GAB2,GRB2,GSN,HRAS,KRAS,MLLT4,NTRK1,PIK3CA,PIK3CG,PIK3R1,PRRT2,PTK2B,PXN,RAF1,SHC1,SOS1,SRC,YES1,ZAP70
GO:0048011	neurotrophin TRK receptor signaling pathway	6	20	7.04e-11	ENSP00000251849,ENSP00000362680,ENSP00000376345,ENSP00000387784,ENSP00000391669,ENSP00000431418	BCAR1,GRB2,NTRK1,RAF1,SOS1,SRC
GO:0006928	movement of cell or subcellular component	17	1355	7.20e-11	ENSP00000263967,ENSP00000264972,ENSP00000267257,ENSP00000275493,ENSP00000281092,ENSP00000346671,ENSP00000352121,ENSP00000354952,ENSP00000362680,ENSP00000376345,ENSP00000380638,ENSP00000387784,ENSP00000391669,ENSP00000401303,ENSP00000428056,ENSP00000431418,ENSP00000462468	BCAR1,EGFR,FER,FYN,GAB2,GRB2,NTRK1,PIK3CA,PIK3CG,PIK3R1,PTK2B,PXN,SHC1,SOS1,SRC,YES1,ZAP70
GO:0016043	cellular component organization	27	5163	7.89e-11	ENSP00000211998,ENSP00000251849,ENSP00000256078,ENSP00000261769,ENSP00000263967,ENSP00000264033,ENSP00000265171,ENSP00000267257,ENSP00000268150,ENSP00000275493,ENSP00000281092,ENSP00000346671,ENSP00000354952,ENSP00000362680,ENSP00000362924,ENSP00000375960,ENSP00000376345,ENSP00000380638,ENSP00000382004,ENSP00000387784,ENSP00000391669,ENSP00000401303,ENSP00000407586,ENSP00000428056,ENSP00000431418…	AKT1,BCAR1,CBL,CDH1,CTNND1,EGF,EGFR,FER,FYN,GAB2,GRB2,GSN,HRAS,KRAS,MFGE8,MLLT4,NTRK1,PIK3CA,PIK3R1,PRRT2,PTK2B,PXN,RAF1,SHC1,SOS1,SRC,VCL
GO:0032869	cellular response to insulin stimulus	9	153	7.92e-11	ENSP00000263967,ENSP00000281092,ENSP00000362680,ENSP00000376345,ENSP00000387784,ENSP00000391669,ENSP00000401303,ENSP00000428056,ENSP00000451828	AKT1,BCAR1,FER,GRB2,PIK3CA,PIK3R1,SHC1,SOS1,SRC
GO:0001932	regulation of protein phosphorylation	17	1370	8.08e-11	ENSP00000251849,ENSP00000256078,ENSP00000263967,ENSP00000264033,ENSP00000265171,ENSP00000275493,ENSP00000281092,ENSP00000346671,ENSP00000352121,ENSP00000362680,ENSP00000376345,ENSP00000380638,ENSP00000401303,ENSP00000407586,ENSP00000431418,ENSP00000451828,ENSP00000462468	AKT1,CBL,EGF,EGFR,FER,FYN,GRB2,HRAS,KRAS,NTRK1,PIK3CA,PIK3CG,PTK2B,RAF1,SHC1,SRC,YES1
GO:0032879	regulation of localization	21	2524	8.20e-11	ENSP00000211998,ENSP00000251849,ENSP00000261769,ENSP00000264033,ENSP00000265171,ENSP00000268150,ENSP00000275493,ENSP00000281092,ENSP00000346671,ENSP00000352121,ENSP00000354952,ENSP00000362680,ENSP00000362924,ENSP00000375960,ENSP00000380638,ENSP00000391669,ENSP00000407586,ENSP00000428056,ENSP00000451828,ENSP00000456226,ENSP00000462468	AKT1,BCAR1,CBL,CDH1,EGF,EGFR,FER,FYN,GAB2,GSN,HRAS,MFGE8,MLLT4,PIK3CG,PIK3R1,PRRT2,PTK2B,RAF1,SRC,VCL,YES1
GO:0007154	cell communication	27	5219	9.63e-11	ENSP00000251849,ENSP00000256078,ENSP00000263967,ENSP00000264033,ENSP00000264972,ENSP00000265171,ENSP00000267257,ENSP00000275493,ENSP00000281092,ENSP00000346671,ENSP00000352121,ENSP00000354952,ENSP00000362680,ENSP00000362924,ENSP00000375960,ENSP00000376345,ENSP00000380638,ENSP00000382004,ENSP00000387784,ENSP00000391669,ENSP00000401303,ENSP00000407586,ENSP00000428056,ENSP00000431418,ENSP00000451828…	AKT1,BCAR1,CBL,CTNND1,EGF,EGFR,FER,FYN,GAB2,GRB2,GSN,HRAS,KRAS,MLLT4,NTRK1,PIK3CA,PIK3CG,PIK3R1,PRRT2,PTK2B,PXN,RAF1,SHC1,SOS1,SRC,YES1,ZAP70
GO:0071902	positive regulation of protein serine/threonine kinase activity	11	340	9.63e-11	ENSP00000251849,ENSP00000256078,ENSP00000265171,ENSP00000275493,ENSP00000352121,ENSP00000362680,ENSP00000380638,ENSP00000401303,ENSP00000407586,ENSP00000431418,ENSP00000451828	AKT1,EGF,EGFR,HRAS,KRAS,NTRK1,PIK3CG,PTK2B,RAF1,SHC1,SRC
GO:0002694	regulation of leukocyte activation	12	470	1.11e-10	ENSP00000263967,ENSP00000264972,ENSP00000281092,ENSP00000346671,ENSP00000354952,ENSP00000362680,ENSP00000362924,ENSP00000376345,ENSP00000387784,ENSP00000428056,ENSP00000451828,ENSP00000462468	AKT1,FER,FYN,GAB2,GRB2,GSN,PIK3CA,PIK3R1,SOS1,SRC,YES1,ZAP70
GO:0031295	T cell costimulation	7	52	1.11e-10	ENSP00000263967,ENSP00000346671,ENSP00000362680,ENSP00000376345,ENSP00000428056,ENSP00000451828,ENSP00000462468	AKT1,FYN,GRB2,PIK3CA,PIK3R1,SRC,YES1
GO:0031175	neuron projection development	13	616	1.13e-10	ENSP00000211998,ENSP00000261769,ENSP00000263967,ENSP00000275493,ENSP00000346671,ENSP00000354952,ENSP00000362680,ENSP00000376345,ENSP00000380638,ENSP00000387784,ENSP00000401303,ENSP00000428056,ENSP00000431418	CDH1,EGFR,FYN,GAB2,GRB2,NTRK1,PIK3CA,PIK3R1,PTK2B,SHC1,SOS1,SRC,VCL
GO:0007165	signal transduction	26	4738	1.22e-10	ENSP00000251849,ENSP00000256078,ENSP00000263967,ENSP00000264033,ENSP00000264972,ENSP00000265171,ENSP00000267257,ENSP00000275493,ENSP00000281092,ENSP00000346671,ENSP00000352121,ENSP00000354952,ENSP00000362680,ENSP00000362924,ENSP00000375960,ENSP00000376345,ENSP00000380638,ENSP00000382004,ENSP00000387784,ENSP00000391669,ENSP00000401303,ENSP00000407586,ENSP00000428056,ENSP00000431418,ENSP00000451828…	AKT1,BCAR1,CBL,CTNND1,EGF,EGFR,FER,FYN,GAB2,GRB2,GSN,HRAS,KRAS,MLLT4,NTRK1,PIK3CA,PIK3CG,PIK3R1,PTK2B,PXN,RAF1,SHC1,SOS1,SRC,YES1,ZAP70
GO:0045859	regulation of protein kinase activity	14	788	1.22e-10	ENSP00000251849,ENSP00000256078,ENSP00000263967,ENSP00000264033,ENSP00000265171,ENSP00000275493,ENSP00000346671,ENSP00000352121,ENSP00000362680,ENSP00000380638,ENSP00000401303,ENSP00000407586,ENSP00000431418,ENSP00000451828	AKT1,CBL,EGF,EGFR,FYN,HRAS,KRAS,NTRK1,PIK3CA,PIK3CG,PTK2B,RAF1,SHC1,SRC
GO:0046854	phosphatidylinositol phosphorylation	8	103	1.49e-10	ENSP00000263967,ENSP00000265171,ENSP00000275493,ENSP00000346671,ENSP00000352121,ENSP00000362680,ENSP00000376345,ENSP00000428056	EGF,EGFR,FYN,GRB2,PIK3CA,PIK3CG,PIK3R1,SRC
GO:0006464	cellular protein modification process	22	2999	1.55e-10	ENSP00000251849,ENSP00000256078,ENSP00000256999,ENSP00000263967,ENSP00000264033,ENSP00000264972,ENSP00000265171,ENSP00000268150,ENSP00000275493,ENSP00000281092,ENSP00000346671,ENSP00000352121,ENSP00000362680,ENSP00000376345,ENSP00000380638,ENSP00000387784,ENSP00000401303,ENSP00000407586,ENSP00000428056,ENSP00000431418,ENSP00000451828,ENSP00000462468	AKT1,CBL,EGF,EGFR,FER,FOLH1,FYN,GRB2,HRAS,KRAS,MFGE8,NTRK1,PIK3CA,PIK3CG,PIK3R1,PTK2B,RAF1,SHC1,SOS1,SRC,YES1,ZAP70
GO:0032502	developmental process	27	5401	1.87e-10	ENSP00000211998,ENSP00000251849,ENSP00000256078,ENSP00000261769,ENSP00000263967,ENSP00000264033,ENSP00000264972,ENSP00000265171,ENSP00000268150,ENSP00000275493,ENSP00000281092,ENSP00000346671,ENSP00000352121,ENSP00000354952,ENSP00000362680,ENSP00000362924,ENSP00000375960,ENSP00000376345,ENSP00000380638,ENSP00000382004,ENSP00000387784,ENSP00000401303,ENSP00000407586,ENSP00000428056,ENSP00000431418…	AKT1,CBL,CDH1,CTNND1,EGF,EGFR,FER,FYN,GAB2,GRB2,GSN,HRAS,KRAS,MFGE8,MLLT4,NTRK1,PIK3CA,PIK3CG,PIK3R1,PTK2B,RAF1,SHC1,SOS1,SRC,VCL,YES1,ZAP70
GO:0043406	positive regulation of MAP kinase activity	10	264	1.99e-10	ENSP00000251849,ENSP00000256078,ENSP00000265171,ENSP00000275493,ENSP00000352121,ENSP00000362680,ENSP00000380638,ENSP00000401303,ENSP00000407586,ENSP00000431418	EGF,EGFR,HRAS,KRAS,NTRK1,PIK3CG,PTK2B,RAF1,SHC1,SRC
GO:0035635	entry of bacterium into host cell	5	8	2.14e-10	ENSP00000261769,ENSP00000264033,ENSP00000362680,ENSP00000376345,ENSP00000382004	CBL,CDH1,CTNND1,GRB2,SRC
GO:0048522	positive regulation of cellular process	26	4898	2.37e-10	ENSP00000251849,ENSP00000256078,ENSP00000261769,ENSP00000263967,ENSP00000264033,ENSP00000264972,ENSP00000265171,ENSP00000267257,ENSP00000268150,ENSP00000275493,ENSP00000281092,ENSP00000346671,ENSP00000352121,ENSP00000354952,ENSP00000362680,ENSP00000362924,ENSP00000376345,ENSP00000380638,ENSP00000387784,ENSP00000391669,ENSP00000401303,ENSP00000407586,ENSP00000428056,ENSP00000431418,ENSP00000451828…	AKT1,BCAR1,CBL,CDH1,EGF,EGFR,FER,FYN,GAB2,GRB2,GSN,HRAS,KRAS,MFGE8,NTRK1,PIK3CA,PIK3CG,PIK3R1,PTK2B,PXN,RAF1,SHC1,SOS1,SRC,YES1,ZAP70
GO:0007155	cell adhesion	14	843	2.50e-10	ENSP00000211998,ENSP00000261769,ENSP00000264972,ENSP00000267257,ENSP00000268150,ENSP00000275493,ENSP00000281092,ENSP00000352121,ENSP00000362680,ENSP00000375960,ENSP00000380638,ENSP00000382004,ENSP00000391669,ENSP00000401303	BCAR1,CDH1,CTNND1,EGFR,FER,MFGE8,MLLT4,PIK3CG,PTK2B,PXN,SHC1,SRC,VCL,ZAP70
GO:0042981	regulation of apoptotic process	17	1501	2.50e-10	ENSP00000251849,ENSP00000256078,ENSP00000263967,ENSP00000264033,ENSP00000275493,ENSP00000346671,ENSP00000352121,ENSP00000362680,ENSP00000362924,ENSP00000380638,ENSP00000387784,ENSP00000391669,ENSP00000401303,ENSP00000407586,ENSP00000428056,ENSP00000431418,ENSP00000451828	AKT1,BCAR1,CBL,EGFR,FYN,GSN,HRAS,KRAS,NTRK1,PIK3CA,PIK3CG,PIK3R1,PTK2B,RAF1,SHC1,SOS1,SRC
GO:0048015	phosphatidylinositol-mediated signaling	7	62	2.63e-10	ENSP00000263967,ENSP00000352121,ENSP00000354952,ENSP00000362924,ENSP00000428056,ENSP00000431418,ENSP00000451828	AKT1,GAB2,GSN,NTRK1,PIK3CA,PIK3CG,PIK3R1
GO:0043066	negative regulation of apoptotic process	14	859	2.98e-10	ENSP00000251849,ENSP00000256078,ENSP00000263967,ENSP00000264033,ENSP00000275493,ENSP00000346671,ENSP00000352121,ENSP00000362680,ENSP00000380638,ENSP00000401303,ENSP00000407586,ENSP00000428056,ENSP00000431418,ENSP00000451828	AKT1,CBL,EGFR,FYN,HRAS,KRAS,NTRK1,PIK3CA,PIK3CG,PIK3R1,PTK2B,RAF1,SHC1,SRC
GO:0038095	Fc-epsilon receptor signaling pathway	7	64	3.02e-10	ENSP00000263967,ENSP00000281092,ENSP00000354952,ENSP00000376345,ENSP00000387784,ENSP00000401303,ENSP00000428056	FER,GAB2,GRB2,PIK3CA,PIK3R1,SHC1,SOS1
GO:0030030	cell projection organization	15	1067	3.23e-10	ENSP00000211998,ENSP00000261769,ENSP00000263967,ENSP00000275493,ENSP00000346671,ENSP00000354952,ENSP00000362680,ENSP00000362924,ENSP00000376345,ENSP00000380638,ENSP00000387784,ENSP00000401303,ENSP00000428056,ENSP00000431418,ENSP00000451828	AKT1,CDH1,EGFR,FYN,GAB2,GRB2,GSN,NTRK1,PIK3CA,PIK3R1,PTK2B,SHC1,SOS1,SRC,VCL
GO:0048010	vascular endothelial growth factor receptor signaling pathway	7	67	3.92e-10	ENSP00000263967,ENSP00000267257,ENSP00000346671,ENSP00000362680,ENSP00000380638,ENSP00000391669,ENSP00000428056	BCAR1,FYN,PIK3CA,PIK3R1,PTK2B,PXN,SRC
GO:0044267	cellular protein metabolic process	23	3603	4.30e-10	ENSP00000251849,ENSP00000256078,ENSP00000256999,ENSP00000263967,ENSP00000264033,ENSP00000264972,ENSP00000265171,ENSP00000268150,ENSP00000275493,ENSP00000281092,ENSP00000346671,ENSP00000352121,ENSP00000362680,ENSP00000362924,ENSP00000376345,ENSP00000380638,ENSP00000387784,ENSP00000401303,ENSP00000407586,ENSP00000428056,ENSP00000431418,ENSP00000451828,ENSP00000462468	AKT1,CBL,EGF,EGFR,FER,FOLH1,FYN,GRB2,GSN,HRAS,KRAS,MFGE8,NTRK1,PIK3CA,PIK3CG,PIK3R1,PTK2B,RAF1,SHC1,SOS1,SRC,YES1,ZAP70
GO:0048856	anatomical structure development	26	5085	4.89e-10	ENSP00000211998,ENSP00000251849,ENSP00000256078,ENSP00000261769,ENSP00000263967,ENSP00000264033,ENSP00000264972,ENSP00000265171,ENSP00000268150,ENSP00000275493,ENSP00000281092,ENSP00000346671,ENSP00000352121,ENSP00000354952,ENSP00000362680,ENSP00000362924,ENSP00000375960,ENSP00000376345,ENSP00000380638,ENSP00000382004,ENSP00000387784,ENSP00000401303,ENSP00000407586,ENSP00000428056,ENSP00000431418…	AKT1,CBL,CDH1,CTNND1,EGF,EGFR,FER,FYN,GAB2,GRB2,GSN,HRAS,KRAS,MFGE8,MLLT4,NTRK1,PIK3CA,PIK3CG,PIK3R1,PTK2B,RAF1,SHC1,SOS1,SRC,VCL,ZAP70
GO:0051896	regulation of protein kinase B signaling	9	203	5.30e-10	ENSP00000263967,ENSP00000265171,ENSP00000275493,ENSP00000346671,ENSP00000352121,ENSP00000362680,ENSP00000376345,ENSP00000428056,ENSP00000451828	AKT1,EGF,EGFR,FYN,GRB2,PIK3CA,PIK3CG,PIK3R1,SRC
GO:0042127	regulation of cell population proliferation	17	1594	5.37e-10	ENSP00000251849,ENSP00000256078,ENSP00000264972,ENSP00000265171,ENSP00000275493,ENSP00000281092,ENSP00000346671,ENSP00000354952,ENSP00000362680,ENSP00000376345,ENSP00000380638,ENSP00000387784,ENSP00000401303,ENSP00000407586,ENSP00000431418,ENSP00000451828,ENSP00000462468	AKT1,EGF,EGFR,FER,FYN,GAB2,GRB2,HRAS,KRAS,NTRK1,PTK2B,RAF1,SHC1,SOS1,SRC,YES1,ZAP70
GO:0050863	regulation of T cell activation	10	302	5.55e-10	ENSP00000263967,ENSP00000264972,ENSP00000346671,ENSP00000362680,ENSP00000362924,ENSP00000376345,ENSP00000387784,ENSP00000428056,ENSP00000451828,ENSP00000462468	AKT1,FYN,GRB2,GSN,PIK3CA,PIK3R1,SOS1,SRC,YES1,ZAP70
GO:0048731	system development	24	4144	6.89e-10	ENSP00000211998,ENSP00000251849,ENSP00000256078,ENSP00000261769,ENSP00000263967,ENSP00000264033,ENSP00000264972,ENSP00000265171,ENSP00000268150,ENSP00000275493,ENSP00000346671,ENSP00000352121,ENSP00000354952,ENSP00000362680,ENSP00000362924,ENSP00000376345,ENSP00000380638,ENSP00000382004,ENSP00000387784,ENSP00000401303,ENSP00000407586,ENSP00000428056,ENSP00000431418,ENSP00000451828	AKT1,CBL,CDH1,CTNND1,EGF,EGFR,FYN,GAB2,GRB2,GSN,HRAS,KRAS,MFGE8,NTRK1,PIK3CA,PIK3CG,PIK3R1,PTK2B,RAF1,SHC1,SOS1,SRC,VCL,ZAP70
GO:0043085	positive regulation of catalytic activity	16	1381	7.89e-10	ENSP00000251849,ENSP00000256078,ENSP00000263967,ENSP00000265171,ENSP00000275493,ENSP00000346671,ENSP00000352121,ENSP00000362680,ENSP00000362924,ENSP00000375960,ENSP00000380638,ENSP00000387784,ENSP00000401303,ENSP00000407586,ENSP00000431418,ENSP00000451828	AKT1,EGF,EGFR,FYN,GSN,HRAS,KRAS,MLLT4,NTRK1,PIK3CA,PIK3CG,PTK2B,RAF1,SHC1,SOS1,SRC
GO:0001934	positive regulation of protein phosphorylation	14	941	8.35e-10	ENSP00000251849,ENSP00000256078,ENSP00000263967,ENSP00000265171,ENSP00000275493,ENSP00000346671,ENSP00000352121,ENSP00000362680,ENSP00000380638,ENSP00000401303,ENSP00000407586,ENSP00000431418,ENSP00000451828,ENSP00000462468	AKT1,EGF,EGFR,FYN,HRAS,KRAS,NTRK1,PIK3CA,PIK3CG,PTK2B,RAF1,SHC1,SRC,YES1
GO:0032870	cellular response to hormone stimulus	12	585	8.35e-10	ENSP00000263967,ENSP00000267257,ENSP00000275493,ENSP00000281092,ENSP00000346671,ENSP00000362680,ENSP00000376345,ENSP00000387784,ENSP00000391669,ENSP00000401303,ENSP00000428056,ENSP00000451828	AKT1,BCAR1,EGFR,FER,FYN,GRB2,PIK3CA,PIK3R1,PXN,SHC1,SOS1,SRC
GO:0050778	positive regulation of immune response	12	589	8.93e-10	ENSP00000251849,ENSP00000256078,ENSP00000263967,ENSP00000264972,ENSP00000346671,ENSP00000354952,ENSP00000362680,ENSP00000376345,ENSP00000391669,ENSP00000407586,ENSP00000428056,ENSP00000462468	BCAR1,FYN,GAB2,GRB2,HRAS,KRAS,PIK3CA,PIK3R1,RAF1,SRC,YES1,ZAP70
GO:0000165	MAPK cascade	10	323	9.54e-10	ENSP00000251849,ENSP00000256078,ENSP00000265171,ENSP00000275493,ENSP00000346671,ENSP00000376345,ENSP00000380638,ENSP00000387784,ENSP00000401303,ENSP00000407586	EGF,EGFR,FYN,GRB2,HRAS,KRAS,PTK2B,RAF1,SHC1,SOS1
GO:0007411	axon guidance	9	220	9.54e-10	ENSP00000263967,ENSP00000346671,ENSP00000354952,ENSP00000362680,ENSP00000376345,ENSP00000387784,ENSP00000401303,ENSP00000428056,ENSP00000431418	FYN,GAB2,GRB2,NTRK1,PIK3CA,PIK3R1,SHC1,SOS1,SRC
GO:0048812	neuron projection morphogenesis	11	448	9.57e-10	ENSP00000211998,ENSP00000263967,ENSP00000275493,ENSP00000346671,ENSP00000354952,ENSP00000362680,ENSP00000376345,ENSP00000387784,ENSP00000401303,ENSP00000428056,ENSP00000431418	EGFR,FYN,GAB2,GRB2,NTRK1,PIK3CA,PIK3R1,SHC1,SOS1,SRC,VCL
GO:0009653	anatomical structure morphogenesis	18	1992	1.32e-09	ENSP00000211998,ENSP00000256078,ENSP00000263967,ENSP00000265171,ENSP00000268150,ENSP00000275493,ENSP00000281092,ENSP00000346671,ENSP00000352121,ENSP00000354952,ENSP00000362680,ENSP00000376345,ENSP00000380638,ENSP00000387784,ENSP00000401303,ENSP00000407586,ENSP00000428056,ENSP00000431418	EGF,EGFR,FER,FYN,GAB2,GRB2,HRAS,KRAS,MFGE8,NTRK1,PIK3CA,PIK3CG,PIK3R1,PTK2B,SHC1,SOS1,SRC,VCL
GO:0044093	positive regulation of molecular function	17	1713	1.40e-09	ENSP00000251849,ENSP00000256078,ENSP00000263967,ENSP00000265171,ENSP00000275493,ENSP00000281092,ENSP00000346671,ENSP00000352121,ENSP00000362680,ENSP00000362924,ENSP00000375960,ENSP00000380638,ENSP00000387784,ENSP00000401303,ENSP00000407586,ENSP00000431418,ENSP00000451828	AKT1,EGF,EGFR,FER,FYN,GSN,HRAS,KRAS,MLLT4,NTRK1,PIK3CA,PIK3CG,PTK2B,RAF1,SHC1,SOS1,SRC
GO:0030155	regulation of cell adhesion	12	623	1.52e-09	ENSP00000261769,ENSP00000263967,ENSP00000264972,ENSP00000346671,ENSP00000352121,ENSP00000362680,ENSP00000362924,ENSP00000376345,ENSP00000380638,ENSP00000428056,ENSP00000451828,ENSP00000462468	AKT1,CDH1,FYN,GRB2,GSN,PIK3CA,PIK3CG,PIK3R1,PTK2B,SRC,YES1,ZAP70
GO:0000902	cell morphogenesis	12	626	1.60e-09	ENSP00000211998,ENSP00000263967,ENSP00000275493,ENSP00000281092,ENSP00000346671,ENSP00000354952,ENSP00000362680,ENSP00000376345,ENSP00000387784,ENSP00000401303,ENSP00000428056,ENSP00000431418	EGFR,FER,FYN,GAB2,GRB2,NTRK1,PIK3CA,PIK3R1,SHC1,SOS1,SRC,VCL
GO:0007409	axonogenesis	10	346	1.67e-09	ENSP00000211998,ENSP00000263967,ENSP00000346671,ENSP00000354952,ENSP00000362680,ENSP00000376345,ENSP00000387784,ENSP00000401303,ENSP00000428056,ENSP00000431418	FYN,GAB2,GRB2,NTRK1,PIK3CA,PIK3R1,SHC1,SOS1,SRC,VCL
GO:0051897	positive regulation of protein kinase B signaling	8	157	2.13e-09	ENSP00000263967,ENSP00000265171,ENSP00000275493,ENSP00000346671,ENSP00000352121,ENSP00000362680,ENSP00000376345,ENSP00000428056	EGF,EGFR,FYN,GRB2,PIK3CA,PIK3CG,PIK3R1,SRC
GO:0120036	plasma membrane bounded cell projection organization	14	1034	2.39e-09	ENSP00000211998,ENSP00000261769,ENSP00000263967,ENSP00000275493,ENSP00000346671,ENSP00000354952,ENSP00000362680,ENSP00000362924,ENSP00000376345,ENSP00000380638,ENSP00000387784,ENSP00000401303,ENSP00000428056,ENSP00000431418	CDH1,EGFR,FYN,GAB2,GRB2,GSN,NTRK1,PIK3CA,PIK3R1,PTK2B,SHC1,SOS1,SRC,VCL
GO:0034097	response to cytokine	14	1035	2.40e-09	ENSP00000256078,ENSP00000263967,ENSP00000264033,ENSP00000281092,ENSP00000346671,ENSP00000354952,ENSP00000362680,ENSP00000362924,ENSP00000376345,ENSP00000380638,ENSP00000387784,ENSP00000401303,ENSP00000428056,ENSP00000451828	AKT1,CBL,FER,FYN,GAB2,GRB2,GSN,KRAS,PIK3CA,PIK3R1,PTK2B,SHC1,SOS1,SRC
GO:0000904	cell morphogenesis involved in differentiation	11	498	2.48e-09	ENSP00000211998,ENSP00000263967,ENSP00000281092,ENSP00000346671,ENSP00000354952,ENSP00000362680,ENSP00000376345,ENSP00000387784,ENSP00000401303,ENSP00000428056,ENSP00000431418	FER,FYN,GAB2,GRB2,NTRK1,PIK3CA,PIK3R1,SHC1,SOS1,SRC,VCL
GO:0019221	cytokine-mediated signaling pathway	12	655	2.48e-09	ENSP00000256078,ENSP00000263967,ENSP00000264033,ENSP00000281092,ENSP00000346671,ENSP00000354952,ENSP00000376345,ENSP00000380638,ENSP00000387784,ENSP00000401303,ENSP00000428056,ENSP00000451828	AKT1,CBL,FER,FYN,GAB2,GRB2,KRAS,PIK3CA,PIK3R1,PTK2B,SHC1,SOS1
GO:0048869	cellular developmental process	22	3533	2.48e-09	ENSP00000211998,ENSP00000251849,ENSP00000256078,ENSP00000261769,ENSP00000263967,ENSP00000264972,ENSP00000275493,ENSP00000281092,ENSP00000346671,ENSP00000354952,ENSP00000362680,ENSP00000362924,ENSP00000375960,ENSP00000376345,ENSP00000380638,ENSP00000387784,ENSP00000401303,ENSP00000407586,ENSP00000428056,ENSP00000431418,ENSP00000451828,ENSP00000462468	AKT1,CDH1,EGFR,FER,FYN,GAB2,GRB2,GSN,HRAS,KRAS,MLLT4,NTRK1,PIK3CA,PIK3R1,PTK2B,RAF1,SHC1,SOS1,SRC,VCL,YES1,ZAP70
GO:0022008	neurogenesis	16	1519	2.57e-09	ENSP00000211998,ENSP00000256078,ENSP00000261769,ENSP00000263967,ENSP00000275493,ENSP00000346671,ENSP00000354952,ENSP00000362680,ENSP00000362924,ENSP00000376345,ENSP00000380638,ENSP00000387784,ENSP00000401303,ENSP00000428056,ENSP00000431418,ENSP00000451828	AKT1,CDH1,EGFR,FYN,GAB2,GRB2,GSN,KRAS,NTRK1,PIK3CA,PIK3R1,PTK2B,SHC1,SOS1,SRC,VCL
GO:0051716	cellular response to stimulus	27	6212	3.70e-09	ENSP00000251849,ENSP00000256078,ENSP00000261769,ENSP00000263967,ENSP00000264033,ENSP00000264972,ENSP00000265171,ENSP00000267257,ENSP00000275493,ENSP00000281092,ENSP00000346671,ENSP00000352121,ENSP00000354952,ENSP00000362680,ENSP00000362924,ENSP00000375960,ENSP00000376345,ENSP00000380638,ENSP00000382004,ENSP00000387784,ENSP00000391669,ENSP00000401303,ENSP00000407586,ENSP00000428056,ENSP00000431418…	AKT1,BCAR1,CBL,CDH1,CTNND1,EGF,EGFR,FER,FYN,GAB2,GRB2,GSN,HRAS,KRAS,MLLT4,NTRK1,PIK3CA,PIK3CG,PIK3R1,PTK2B,PXN,RAF1,SHC1,SOS1,SRC,YES1,ZAP70
GO:0043408	regulation of MAPK cascade	12	712	5.98e-09	ENSP00000251849,ENSP00000256078,ENSP00000265171,ENSP00000275493,ENSP00000352121,ENSP00000362680,ENSP00000376345,ENSP00000380638,ENSP00000401303,ENSP00000407586,ENSP00000431418,ENSP00000451828	AKT1,EGF,EGFR,GRB2,HRAS,KRAS,NTRK1,PIK3CG,PTK2B,RAF1,SHC1,SRC
GO:0042221	response to chemical	23	4153	6.00e-09	ENSP00000251849,ENSP00000256078,ENSP00000261769,ENSP00000263967,ENSP00000264033,ENSP00000267257,ENSP00000275493,ENSP00000281092,ENSP00000346671,ENSP00000352121,ENSP00000354952,ENSP00000362680,ENSP00000362924,ENSP00000376345,ENSP00000380638,ENSP00000387784,ENSP00000391669,ENSP00000401303,ENSP00000407586,ENSP00000428056,ENSP00000431418,ENSP00000451828,ENSP00000462468	AKT1,BCAR1,CBL,CDH1,EGFR,FER,FYN,GAB2,GRB2,GSN,HRAS,KRAS,NTRK1,PIK3CA,PIK3CG,PIK3R1,PTK2B,PXN,RAF1,SHC1,SOS1,SRC,YES1
GO:0006909	phagocytosis	8	185	6.65e-09	ENSP00000263967,ENSP00000268150,ENSP00000346671,ENSP00000362680,ENSP00000362924,ENSP00000376345,ENSP00000428056,ENSP00000462468	FYN,GRB2,GSN,MFGE8,PIK3CA,PIK3R1,SRC,YES1
GO:0048513	animal organ development	20	2926	6.84e-09	ENSP00000251849,ENSP00000256078,ENSP00000261769,ENSP00000263967,ENSP00000264033,ENSP00000264972,ENSP00000265171,ENSP00000275493,ENSP00000346671,ENSP00000354952,ENSP00000362680,ENSP00000376345,ENSP00000380638,ENSP00000382004,ENSP00000387784,ENSP00000401303,ENSP00000407586,ENSP00000428056,ENSP00000431418,ENSP00000451828	AKT1,CBL,CDH1,CTNND1,EGF,EGFR,FYN,GAB2,GRB2,HRAS,KRAS,NTRK1,PIK3CA,PIK3R1,PTK2B,RAF1,SHC1,SOS1,SRC,ZAP70
GO:0050896	response to stimulus	29	7824	6.84e-09	ENSP00000211998,ENSP00000251849,ENSP00000256078,ENSP00000261769,ENSP00000263967,ENSP00000264033,ENSP00000264972,ENSP00000265171,ENSP00000267257,ENSP00000275493,ENSP00000281092,ENSP00000346671,ENSP00000352121,ENSP00000354952,ENSP00000362680,ENSP00000362924,ENSP00000375960,ENSP00000376345,ENSP00000380638,ENSP00000382004,ENSP00000387784,ENSP00000391669,ENSP00000401303,ENSP00000407586,ENSP00000428056…	AKT1,BCAR1,CBL,CDH1,CTNND1,EGF,EGFR,FER,FYN,GAB2,GRB2,GSN,HRAS,KRAS,MLLT4,NTRK1,PIK3CA,PIK3CG,PIK3R1,PRRT2,PTK2B,PXN,RAF1,SHC1,SOS1,SRC,VCL,YES1,ZAP70
GO:0050790	regulation of catalytic activity	18	2249	7.81e-09	ENSP00000251849,ENSP00000256078,ENSP00000263967,ENSP00000264033,ENSP00000265171,ENSP00000275493,ENSP00000346671,ENSP00000352121,ENSP00000362680,ENSP00000362924,ENSP00000375960,ENSP00000380638,ENSP00000387784,ENSP00000401303,ENSP00000407586,ENSP00000428056,ENSP00000431418,ENSP00000451828	AKT1,CBL,EGF,EGFR,FYN,GSN,HRAS,KRAS,MLLT4,NTRK1,PIK3CA,PIK3CG,PIK3R1,PTK2B,RAF1,SHC1,SOS1,SRC
GO:0051179	localization	25	5233	8.00e-09	ENSP00000211998,ENSP00000251849,ENSP00000261769,ENSP00000263967,ENSP00000264033,ENSP00000264972,ENSP00000265171,ENSP00000267257,ENSP00000268150,ENSP00000275493,ENSP00000281092,ENSP00000346671,ENSP00000352121,ENSP00000362680,ENSP00000362924,ENSP00000376345,ENSP00000380638,ENSP00000387784,ENSP00000391669,ENSP00000401303,ENSP00000407586,ENSP00000428056,ENSP00000451828,ENSP00000456226,ENSP00000462468	AKT1,BCAR1,CBL,CDH1,EGF,EGFR,FER,FYN,GRB2,GSN,HRAS,MFGE8,PIK3CA,PIK3CG,PIK3R1,PRRT2,PTK2B,PXN,RAF1,SHC1,SOS1,SRC,VCL,YES1,ZAP70
GO:1901215	negative regulation of neuron death	8	191	8.16e-09	ENSP00000256078,ENSP00000263967,ENSP00000264033,ENSP00000346671,ENSP00000380638,ENSP00000407586,ENSP00000431418,ENSP00000451828	AKT1,CBL,FYN,HRAS,KRAS,NTRK1,PIK3CA,PTK2B
GO:0036119	response to platelet-derived growth factor	5	23	8.56e-09	ENSP00000264033,ENSP00000281092,ENSP00000346671,ENSP00000362680,ENSP00000462468	CBL,FER,FYN,SRC,YES1
GO:0050870	positive regulation of T cell activation	8	193	8.62e-09	ENSP00000263967,ENSP00000264972,ENSP00000346671,ENSP00000362680,ENSP00000376345,ENSP00000428056,ENSP00000451828,ENSP00000462468	AKT1,FYN,GRB2,PIK3CA,PIK3R1,SRC,YES1,ZAP70
GO:0002696	positive regulation of leukocyte activation	9	298	9.35e-09	ENSP00000263967,ENSP00000264972,ENSP00000346671,ENSP00000354952,ENSP00000362680,ENSP00000376345,ENSP00000428056,ENSP00000451828,ENSP00000462468	AKT1,FYN,GAB2,GRB2,PIK3CA,PIK3R1,SRC,YES1,ZAP70
GO:0071345	cellular response to cytokine stimulus	13	953	1.04e-08	ENSP00000256078,ENSP00000263967,ENSP00000264033,ENSP00000281092,ENSP00000346671,ENSP00000354952,ENSP00000362924,ENSP00000376345,ENSP00000380638,ENSP00000387784,ENSP00000401303,ENSP00000428056,ENSP00000451828	AKT1,CBL,FER,FYN,GAB2,GRB2,GSN,KRAS,PIK3CA,PIK3R1,PTK2B,SHC1,SOS1
GO:0032501	multicellular organismal process	27	6507	1.05e-08	ENSP00000211998,ENSP00000251849,ENSP00000256078,ENSP00000261769,ENSP00000263967,ENSP00000264033,ENSP00000264972,ENSP00000265171,ENSP00000267257,ENSP00000268150,ENSP00000275493,ENSP00000346671,ENSP00000352121,ENSP00000354952,ENSP00000362680,ENSP00000362924,ENSP00000376345,ENSP00000380638,ENSP00000382004,ENSP00000387784,ENSP00000401303,ENSP00000407586,ENSP00000428056,ENSP00000431418,ENSP00000451828…	AKT1,CBL,CDH1,CTNND1,EGF,EGFR,FYN,GAB2,GRB2,GSN,HRAS,KRAS,MFGE8,NTRK1,PIK3CA,PIK3CG,PIK3R1,PRRT2,PTK2B,PXN,RAF1,SHC1,SOS1,SRC,VCL,YES1,ZAP70
GO:0051128	regulation of cellular component organization	18	2306	1.10e-08	ENSP00000251849,ENSP00000264033,ENSP00000265171,ENSP00000267257,ENSP00000268150,ENSP00000275493,ENSP00000281092,ENSP00000346671,ENSP00000362680,ENSP00000362924,ENSP00000376345,ENSP00000380638,ENSP00000391669,ENSP00000407586,ENSP00000428056,ENSP00000431418,ENSP00000451828,ENSP00000456226	AKT1,BCAR1,CBL,EGF,EGFR,FER,FYN,GRB2,GSN,HRAS,MFGE8,NTRK1,PIK3R1,PRRT2,PTK2B,PXN,RAF1,SRC
GO:0060341	regulation of cellular localization	12	766	1.20e-08	ENSP00000261769,ENSP00000265171,ENSP00000275493,ENSP00000281092,ENSP00000346671,ENSP00000354952,ENSP00000362680,ENSP00000362924,ENSP00000380638,ENSP00000407586,ENSP00000428056,ENSP00000451828	AKT1,CDH1,EGF,EGFR,FER,FYN,GAB2,GSN,HRAS,PIK3R1,PTK2B,SRC
GO:0030154	cell differentiation	21	3457	1.36e-08	ENSP00000211998,ENSP00000251849,ENSP00000256078,ENSP00000261769,ENSP00000263967,ENSP00000264972,ENSP00000275493,ENSP00000281092,ENSP00000346671,ENSP00000354952,ENSP00000362680,ENSP00000362924,ENSP00000375960,ENSP00000376345,ENSP00000380638,ENSP00000387784,ENSP00000401303,ENSP00000428056,ENSP00000431418,ENSP00000451828,ENSP00000462468	AKT1,CDH1,EGFR,FER,FYN,GAB2,GRB2,GSN,KRAS,MLLT4,NTRK1,PIK3CA,PIK3R1,PTK2B,RAF1,SHC1,SOS1,SRC,VCL,YES1,ZAP70
GO:0051049	regulation of transport	16	1732	1.46e-08	ENSP00000261769,ENSP00000264033,ENSP00000265171,ENSP00000268150,ENSP00000275493,ENSP00000281092,ENSP00000346671,ENSP00000352121,ENSP00000354952,ENSP00000362680,ENSP00000380638,ENSP00000407586,ENSP00000428056,ENSP00000451828,ENSP00000456226,ENSP00000462468	AKT1,CBL,CDH1,EGF,EGFR,FER,FYN,GAB2,HRAS,MFGE8,PIK3CG,PIK3R1,PRRT2,PTK2B,SRC,YES1
GO:0006952	defense response	14	1234	1.87e-08	ENSP00000263967,ENSP00000264972,ENSP00000275493,ENSP00000281092,ENSP00000346671,ENSP00000352121,ENSP00000362680,ENSP00000362924,ENSP00000376345,ENSP00000380638,ENSP00000401303,ENSP00000407586,ENSP00000451828,ENSP00000462468	AKT1,EGFR,FER,FYN,GRB2,GSN,HRAS,PIK3CA,PIK3CG,PTK2B,SHC1,SRC,YES1,ZAP70
GO:0032270	positive regulation of cellular protein metabolic process	15	1496	2.03e-08	ENSP00000251849,ENSP00000256078,ENSP00000263967,ENSP00000265171,ENSP00000275493,ENSP00000346671,ENSP00000352121,ENSP00000362680,ENSP00000362924,ENSP00000380638,ENSP00000401303,ENSP00000407586,ENSP00000431418,ENSP00000451828,ENSP00000462468	AKT1,EGF,EGFR,FYN,GSN,HRAS,KRAS,NTRK1,PIK3CA,PIK3CG,PTK2B,RAF1,SHC1,SRC,YES1
GO:0001775	cell activation	13	1024	2.32e-08	ENSP00000211998,ENSP00000251849,ENSP00000263967,ENSP00000264033,ENSP00000264972,ENSP00000275493,ENSP00000346671,ENSP00000352121,ENSP00000362680,ENSP00000362924,ENSP00000380638,ENSP00000428056,ENSP00000431418	CBL,EGFR,FYN,GSN,NTRK1,PIK3CA,PIK3CG,PIK3R1,PTK2B,RAF1,SRC,VCL,ZAP70
GO:0038096	Fc-gamma receptor signaling pathway involved in phagocytosis	6	73	2.77e-08	ENSP00000263967,ENSP00000346671,ENSP00000362680,ENSP00000376345,ENSP00000428056,ENSP00000462468	FYN,GRB2,PIK3CA,PIK3R1,SRC,YES1
GO:0034332	adherens junction organization	6	74	2.96e-08	ENSP00000211998,ENSP00000261769,ENSP00000362680,ENSP00000375960,ENSP00000380638,ENSP00000382004	CDH1,CTNND1,MLLT4,PTK2B,SRC,VCL
GO:0032147	activation of protein kinase activity	9	347	3.14e-08	ENSP00000251849,ENSP00000263967,ENSP00000265171,ENSP00000275493,ENSP00000362680,ENSP00000380638,ENSP00000401303,ENSP00000431418,ENSP00000451828	AKT1,EGF,EGFR,NTRK1,PIK3CA,PTK2B,RAF1,SHC1,SRC
GO:0018193	peptidyl-amino acid modification	12	842	3.20e-08	ENSP00000256999,ENSP00000264972,ENSP00000265171,ENSP00000275493,ENSP00000281092,ENSP00000346671,ENSP00000362680,ENSP00000376345,ENSP00000380638,ENSP00000431418,ENSP00000451828,ENSP00000462468	AKT1,EGF,EGFR,FER,FOLH1,FYN,GRB2,NTRK1,PTK2B,SRC,YES1,ZAP70
GO:0032268	regulation of cellular protein metabolic process	18	2486	3.42e-08	ENSP00000251849,ENSP00000256078,ENSP00000263967,ENSP00000264033,ENSP00000265171,ENSP00000275493,ENSP00000281092,ENSP00000346671,ENSP00000352121,ENSP00000362680,ENSP00000362924,ENSP00000376345,ENSP00000380638,ENSP00000401303,ENSP00000407586,ENSP00000431418,ENSP00000451828,ENSP00000462468	AKT1,CBL,EGF,EGFR,FER,FYN,GRB2,GSN,HRAS,KRAS,NTRK1,PIK3CA,PIK3CG,PTK2B,RAF1,SHC1,SRC,YES1
GO:0050730	regulation of peptidyl-tyrosine phosphorylation	8	237	3.62e-08	ENSP00000264033,ENSP00000265171,ENSP00000275493,ENSP00000346671,ENSP00000362680,ENSP00000380638,ENSP00000401303,ENSP00000462468	CBL,EGF,EGFR,FYN,PTK2B,SHC1,SRC,YES1
GO:0006950	response to stress	20	3267	4.11e-08	ENSP00000251849,ENSP00000256078,ENSP00000263967,ENSP00000264033,ENSP00000264972,ENSP00000267257,ENSP00000275493,ENSP00000281092,ENSP00000346671,ENSP00000352121,ENSP00000362680,ENSP00000362924,ENSP00000376345,ENSP00000380638,ENSP00000401303,ENSP00000407586,ENSP00000428056,ENSP00000431418,ENSP00000451828,ENSP00000462468	AKT1,CBL,EGFR,FER,FYN,GRB2,GSN,HRAS,KRAS,NTRK1,PIK3CA,PIK3CG,PIK3R1,PTK2B,PXN,RAF1,SHC1,SRC,YES1,ZAP70
GO:0006897	endocytosis	10	510	4.60e-08	ENSP00000263967,ENSP00000268150,ENSP00000346671,ENSP00000352121,ENSP00000362680,ENSP00000362924,ENSP00000376345,ENSP00000407586,ENSP00000428056,ENSP00000462468	FYN,GRB2,GSN,HRAS,MFGE8,PIK3CA,PIK3CG,PIK3R1,SRC,YES1
GO:0022407	regulation of cell-cell adhesion	9	366	4.66e-08	ENSP00000261769,ENSP00000263967,ENSP00000264972,ENSP00000346671,ENSP00000362680,ENSP00000376345,ENSP00000428056,ENSP00000451828,ENSP00000462468	AKT1,CDH1,FYN,GRB2,PIK3CA,PIK3R1,SRC,YES1,ZAP70
GO:0007399	nervous system development	17	2206	4.73e-08	ENSP00000211998,ENSP00000256078,ENSP00000261769,ENSP00000263967,ENSP00000275493,ENSP00000346671,ENSP00000354952,ENSP00000362680,ENSP00000362924,ENSP00000376345,ENSP00000380638,ENSP00000382004,ENSP00000387784,ENSP00000401303,ENSP00000428056,ENSP00000431418,ENSP00000451828	AKT1,CDH1,CTNND1,EGFR,FYN,GAB2,GRB2,GSN,KRAS,NTRK1,PIK3CA,PIK3R1,PTK2B,SHC1,SOS1,SRC,VCL
GO:0065009	regulation of molecular function	20	3322	5.34e-08	ENSP00000251849,ENSP00000256078,ENSP00000263967,ENSP00000264033,ENSP00000265171,ENSP00000275493,ENSP00000281092,ENSP00000346671,ENSP00000352121,ENSP00000362680,ENSP00000362924,ENSP00000375960,ENSP00000376345,ENSP00000380638,ENSP00000387784,ENSP00000401303,ENSP00000407586,ENSP00000428056,ENSP00000431418,ENSP00000451828	AKT1,CBL,EGF,EGFR,FER,FYN,GRB2,GSN,HRAS,KRAS,MLLT4,NTRK1,PIK3CA,PIK3CG,PIK3R1,PTK2B,RAF1,SHC1,SOS1,SRC
GO:0045785	positive regulation of cell adhesion	9	375	5.62e-08	ENSP00000263967,ENSP00000264972,ENSP00000346671,ENSP00000362680,ENSP00000376345,ENSP00000380638,ENSP00000428056,ENSP00000451828,ENSP00000462468	AKT1,FYN,GRB2,PIK3CA,PIK3R1,PTK2B,SRC,YES1,ZAP70
GO:0050852	T cell receptor signaling pathway	6	93	9.87e-08	ENSP00000263967,ENSP00000264972,ENSP00000346671,ENSP00000391669,ENSP00000407586,ENSP00000428056	BCAR1,FYN,HRAS,PIK3CA,PIK3R1,ZAP70
GO:0048699	generation of neurons	14	1422	1.01e-07	ENSP00000211998,ENSP00000261769,ENSP00000263967,ENSP00000275493,ENSP00000346671,ENSP00000354952,ENSP00000362680,ENSP00000376345,ENSP00000380638,ENSP00000387784,ENSP00000401303,ENSP00000428056,ENSP00000431418,ENSP00000451828	AKT1,CDH1,EGFR,FYN,GAB2,GRB2,NTRK1,PIK3CA,PIK3R1,PTK2B,SHC1,SOS1,SRC,VCL
GO:0098609	cell-cell adhesion	9	416	1.32e-07	ENSP00000211998,ENSP00000261769,ENSP00000264972,ENSP00000275493,ENSP00000281092,ENSP00000352121,ENSP00000362680,ENSP00000382004,ENSP00000401303	CDH1,CTNND1,EGFR,FER,PIK3CG,SHC1,SRC,VCL,ZAP70
GO:0030260	entry into host cell	6	100	1.46e-07	ENSP00000261769,ENSP00000264033,ENSP00000275493,ENSP00000362680,ENSP00000376345,ENSP00000382004	CBL,CDH1,CTNND1,EGFR,GRB2,SRC
GO:0048523	negative regulation of cellular process	22	4454	1.65e-07	ENSP00000211998,ENSP00000251849,ENSP00000256078,ENSP00000261769,ENSP00000263967,ENSP00000264033,ENSP00000265171,ENSP00000275493,ENSP00000281092,ENSP00000346671,ENSP00000352121,ENSP00000362680,ENSP00000362924,ENSP00000376345,ENSP00000380638,ENSP00000382004,ENSP00000401303,ENSP00000407586,ENSP00000428056,ENSP00000431418,ENSP00000451828,ENSP00000456226	AKT1,CBL,CDH1,CTNND1,EGF,EGFR,FER,FYN,GRB2,GSN,HRAS,KRAS,NTRK1,PIK3CA,PIK3CG,PIK3R1,PRRT2,PTK2B,RAF1,SHC1,SRC,VCL
GO:0000302	response to reactive oxygen species	7	189	1.91e-07	ENSP00000267257,ENSP00000275493,ENSP00000281092,ENSP00000346671,ENSP00000362680,ENSP00000380638,ENSP00000451828	AKT1,EGFR,FER,FYN,PTK2B,PXN,SRC
GO:0035239	tube morphogenesis	10	615	2.40e-07	ENSP00000256078,ENSP00000263967,ENSP00000265171,ENSP00000268150,ENSP00000275493,ENSP00000352121,ENSP00000362680,ENSP00000380638,ENSP00000387784,ENSP00000401303	EGF,EGFR,KRAS,MFGE8,PIK3CA,PIK3CG,PTK2B,SHC1,SOS1,SRC
GO:0070374	positive regulation of ERK1 and ERK2 cascade	7	196	2.40e-07	ENSP00000251849,ENSP00000275493,ENSP00000362680,ENSP00000380638,ENSP00000401303,ENSP00000407586,ENSP00000431418	EGFR,HRAS,NTRK1,PTK2B,RAF1,SHC1,SRC
GO:2000145	regulation of cell motility	11	807	2.40e-07	ENSP00000211998,ENSP00000251849,ENSP00000265171,ENSP00000275493,ENSP00000281092,ENSP00000362680,ENSP00000380638,ENSP00000391669,ENSP00000407586,ENSP00000428056,ENSP00000451828	AKT1,BCAR1,EGF,EGFR,FER,HRAS,PIK3R1,PTK2B,RAF1,SRC,VCL
GO:0030335	positive regulation of cell migration	9	452	2.51e-07	ENSP00000265171,ENSP00000275493,ENSP00000281092,ENSP00000362680,ENSP00000380638,ENSP00000391669,ENSP00000407586,ENSP00000428056,ENSP00000451828	AKT1,BCAR1,EGF,EGFR,FER,HRAS,PIK3R1,PTK2B,SRC
GO:1903827	regulation of cellular protein localization	9	465	3.17e-07	ENSP00000261769,ENSP00000265171,ENSP00000275493,ENSP00000346671,ENSP00000362680,ENSP00000362924,ENSP00000407586,ENSP00000428056,ENSP00000451828	AKT1,CDH1,EGF,EGFR,FYN,GSN,HRAS,PIK3R1,SRC
GO:0009628	response to abiotic stimulus	12	1052	3.19e-07	ENSP00000251849,ENSP00000256078,ENSP00000264033,ENSP00000275493,ENSP00000346671,ENSP00000362680,ENSP00000376345,ENSP00000380638,ENSP00000407586,ENSP00000428056,ENSP00000431418,ENSP00000451828	AKT1,CBL,EGFR,FYN,GRB2,HRAS,KRAS,NTRK1,PIK3R1,PTK2B,RAF1,SRC
GO:0001101	response to acid chemical	8	323	3.26e-07	ENSP00000275493,ENSP00000346671,ENSP00000362680,ENSP00000362924,ENSP00000380638,ENSP00000431418,ENSP00000451828,ENSP00000462468	AKT1,EGFR,FYN,GSN,NTRK1,PTK2B,SRC,YES1
GO:0009612	response to mechanical stimulus	7	210	3.67e-07	ENSP00000251849,ENSP00000275493,ENSP00000346671,ENSP00000362680,ENSP00000380638,ENSP00000431418,ENSP00000451828	AKT1,EGFR,FYN,NTRK1,PTK2B,RAF1,SRC
GO:0051057	positive regulation of small GTPase mediated signal transduction	5	56	3.71e-07	ENSP00000256078,ENSP00000362680,ENSP00000387784,ENSP00000407586,ENSP00000431418	HRAS,KRAS,NTRK1,SOS1,SRC
GO:0030168	platelet activation	6	120	3.79e-07	ENSP00000251849,ENSP00000263967,ENSP00000346671,ENSP00000352121,ENSP00000362680,ENSP00000428056	FYN,PIK3CA,PIK3CG,PIK3R1,RAF1,SRC
GO:0051704	multi-organism process	16	2222	4.13e-07	ENSP00000256078,ENSP00000261769,ENSP00000264033,ENSP00000268150,ENSP00000275493,ENSP00000281092,ENSP00000346671,ENSP00000362680,ENSP00000376345,ENSP00000380638,ENSP00000382004,ENSP00000387784,ENSP00000401303,ENSP00000407586,ENSP00000428056,ENSP00000451828	AKT1,CBL,CDH1,CTNND1,EGFR,FER,FYN,GRB2,HRAS,KRAS,MFGE8,PIK3R1,PTK2B,SHC1,SOS1,SRC
GO:0044087	regulation of cellular component biogenesis	11	867	4.67e-07	ENSP00000251849,ENSP00000267257,ENSP00000281092,ENSP00000362680,ENSP00000362924,ENSP00000376345,ENSP00000380638,ENSP00000407586,ENSP00000428056,ENSP00000431418,ENSP00000456226	FER,GRB2,GSN,HRAS,NTRK1,PIK3R1,PRRT2,PTK2B,PXN,RAF1,SRC
GO:0008283	cell population proliferation	10	676	5.38e-07	ENSP00000251849,ENSP00000275493,ENSP00000281092,ENSP00000346671,ENSP00000352121,ENSP00000362680,ENSP00000380638,ENSP00000391669,ENSP00000407586,ENSP00000451828	AKT1,BCAR1,EGFR,FER,FYN,HRAS,PIK3CG,PTK2B,RAF1,SRC
GO:0045087	innate immune response	10	676	5.38e-07	ENSP00000263967,ENSP00000264972,ENSP00000281092,ENSP00000346671,ENSP00000352121,ENSP00000362680,ENSP00000362924,ENSP00000376345,ENSP00000380638,ENSP00000462468	FER,FYN,GRB2,GSN,PIK3CA,PIK3CG,PTK2B,SRC,YES1,ZAP70
GO:0002223	stimulatory C-type lectin receptor signaling pathway	5	62	5.69e-07	ENSP00000251849,ENSP00000256078,ENSP00000346671,ENSP00000362680,ENSP00000407586	FYN,HRAS,KRAS,RAF1,SRC
GO:0051050	positive regulation of transport	11	892	6.01e-07	ENSP00000261769,ENSP00000264033,ENSP00000265171,ENSP00000268150,ENSP00000275493,ENSP00000346671,ENSP00000354952,ENSP00000362680,ENSP00000407586,ENSP00000428056,ENSP00000451828	AKT1,CBL,CDH1,EGF,EGFR,FYN,GAB2,HRAS,MFGE8,PIK3R1,SRC
GO:0051130	positive regulation of cellular component organization	12	1128	6.29e-07	ENSP00000264033,ENSP00000265171,ENSP00000267257,ENSP00000268150,ENSP00000281092,ENSP00000346671,ENSP00000362680,ENSP00000362924,ENSP00000376345,ENSP00000380638,ENSP00000407586,ENSP00000431418	CBL,EGF,FER,FYN,GRB2,GSN,HRAS,MFGE8,NTRK1,PTK2B,PXN,SRC
GO:0036120	cellular response to platelet-derived growth factor stimulus	4	22	6.57e-07	ENSP00000264033,ENSP00000346671,ENSP00000362680,ENSP00000462468	CBL,FYN,SRC,YES1
GO:0031325	positive regulation of cellular metabolic process	18	3060	7.31e-07	ENSP00000251849,ENSP00000256078,ENSP00000261769,ENSP00000263967,ENSP00000265171,ENSP00000275493,ENSP00000346671,ENSP00000352121,ENSP00000362680,ENSP00000362924,ENSP00000376345,ENSP00000380638,ENSP00000401303,ENSP00000407586,ENSP00000428056,ENSP00000431418,ENSP00000451828,ENSP00000462468	AKT1,CDH1,EGF,EGFR,FYN,GRB2,GSN,HRAS,KRAS,NTRK1,PIK3CA,PIK3CG,PIK3R1,PTK2B,RAF1,SHC1,SRC,YES1
GO:0043524	negative regulation of neuron apoptotic process	6	138	7.79e-07	ENSP00000256078,ENSP00000263967,ENSP00000346671,ENSP00000380638,ENSP00000407586,ENSP00000431418	FYN,HRAS,KRAS,NTRK1,PIK3CA,PTK2B
GO:0016192	vesicle-mediated transport	14	1699	7.94e-07	ENSP00000211998,ENSP00000263967,ENSP00000264033,ENSP00000265171,ENSP00000268150,ENSP00000346671,ENSP00000352121,ENSP00000362680,ENSP00000362924,ENSP00000376345,ENSP00000407586,ENSP00000428056,ENSP00000456226,ENSP00000462468	CBL,EGF,FYN,GRB2,GSN,HRAS,MFGE8,PIK3CA,PIK3CG,PIK3R1,PRRT2,SRC,VCL,YES1
GO:0002252	immune effector process	11	927	8.60e-07	ENSP00000211998,ENSP00000263967,ENSP00000264033,ENSP00000346671,ENSP00000352121,ENSP00000362680,ENSP00000362924,ENSP00000376345,ENSP00000380638,ENSP00000428056,ENSP00000462468	CBL,FYN,GRB2,GSN,PIK3CA,PIK3CG,PIK3R1,PTK2B,SRC,VCL,YES1
GO:1900182	positive regulation of protein localization to nucleus	5	69	9.03e-07	ENSP00000261769,ENSP00000346671,ENSP00000362680,ENSP00000428056,ENSP00000451828	AKT1,CDH1,FYN,PIK3R1,SRC
GO:0050794	regulation of cellular process	30	10484	9.65e-07	ENSP00000211998,ENSP00000251849,ENSP00000256078,ENSP00000261769,ENSP00000263967,ENSP00000264033,ENSP00000264972,ENSP00000265171,ENSP00000267257,ENSP00000268150,ENSP00000275493,ENSP00000281092,ENSP00000346671,ENSP00000352121,ENSP00000354952,ENSP00000362680,ENSP00000362924,ENSP00000375960,ENSP00000376345,ENSP00000380638,ENSP00000382004,ENSP00000387784,ENSP00000391669,ENSP00000401303,ENSP00000407586…	AKT1,BCAR1,CBL,CDH1,CTNND1,EGF,EGFR,FER,FYN,GAB2,GRB2,GSN,HRAS,KRAS,MFGE8,MLLT4,NTRK1,PIK3CA,PIK3CG,PIK3R1,PRRT2,PTK2B,PXN,RAF1,SHC1,SOS1,SRC,VCL,YES1,ZAP70
GO:0009611	response to wounding	9	547	1.10e-06	ENSP00000251849,ENSP00000263967,ENSP00000275493,ENSP00000346671,ENSP00000352121,ENSP00000362680,ENSP00000362924,ENSP00000428056,ENSP00000431418	EGFR,FYN,GSN,NTRK1,PIK3CA,PIK3CG,PIK3R1,RAF1,SRC
GO:0048732	gland development	8	395	1.31e-06	ENSP00000251849,ENSP00000256078,ENSP00000261769,ENSP00000263967,ENSP00000265171,ENSP00000275493,ENSP00000362680,ENSP00000451828	AKT1,CDH1,EGF,EGFR,KRAS,PIK3CA,RAF1,SRC
GO:0030334	regulation of cell migration	10	753	1.34e-06	ENSP00000211998,ENSP00000265171,ENSP00000275493,ENSP00000281092,ENSP00000362680,ENSP00000380638,ENSP00000391669,ENSP00000407586,ENSP00000428056,ENSP00000451828	AKT1,BCAR1,EGF,EGFR,FER,HRAS,PIK3R1,PTK2B,SRC,VCL
GO:0048013	ephrin receptor signaling pathway	5	79	1.65e-06	ENSP00000346671,ENSP00000362680,ENSP00000407586,ENSP00000431418,ENSP00000462468	FYN,HRAS,NTRK1,SRC,YES1
GO:1905475	regulation of protein localization to membrane	6	163	1.90e-06	ENSP00000275493,ENSP00000346671,ENSP00000362924,ENSP00000407586,ENSP00000428056,ENSP00000451828	AKT1,EGFR,FYN,GSN,HRAS,PIK3R1
GO:0009314	response to radiation	8	425	2.18e-06	ENSP00000256078,ENSP00000264033,ENSP00000275493,ENSP00000376345,ENSP00000407586,ENSP00000428056,ENSP00000431418,ENSP00000451828	AKT1,CBL,EGFR,GRB2,HRAS,KRAS,NTRK1,PIK3R1
GO:0045216	cell-cell junction organization	6	168	2.23e-06	ENSP00000211998,ENSP00000261769,ENSP00000362680,ENSP00000375960,ENSP00000380638,ENSP00000382004	CDH1,CTNND1,MLLT4,PTK2B,SRC,VCL
GO:0006955	immune response	13	1560	2.29e-06	ENSP00000211998,ENSP00000263967,ENSP00000264033,ENSP00000264972,ENSP00000281092,ENSP00000346671,ENSP00000352121,ENSP00000362680,ENSP00000362924,ENSP00000376345,ENSP00000380638,ENSP00000407586,ENSP00000462468	CBL,FER,FYN,GRB2,GSN,HRAS,PIK3CA,PIK3CG,PTK2B,SRC,VCL,YES1,ZAP70
GO:2000377	regulation of reactive oxygen species metabolic process	6	169	2.29e-06	ENSP00000275493,ENSP00000346671,ENSP00000376345,ENSP00000380638,ENSP00000401303,ENSP00000451828	AKT1,EGFR,FYN,GRB2,PTK2B,SHC1
GO:1903829	positive regulation of cellular protein localization	7	287	2.46e-06	ENSP00000261769,ENSP00000275493,ENSP00000346671,ENSP00000362680,ENSP00000407586,ENSP00000428056,ENSP00000451828	AKT1,CDH1,EGFR,FYN,HRAS,PIK3R1,SRC
GO:0014065	phosphatidylinositol 3-kinase signaling	4	33	2.60e-06	ENSP00000263967,ENSP00000352121,ENSP00000428056,ENSP00000451828	AKT1,PIK3CA,PIK3CG,PIK3R1
GO:0045742	positive regulation of epidermal growth factor receptor signaling pathway	4	33	2.60e-06	ENSP00000264033,ENSP00000265171,ENSP00000387784,ENSP00000451828	AKT1,CBL,EGF,SOS1
GO:0051173	positive regulation of nitrogen compound metabolic process	17	2946	2.68e-06	ENSP00000251849,ENSP00000256078,ENSP00000261769,ENSP00000263967,ENSP00000265171,ENSP00000275493,ENSP00000346671,ENSP00000352121,ENSP00000362680,ENSP00000362924,ENSP00000380638,ENSP00000401303,ENSP00000407586,ENSP00000428056,ENSP00000431418,ENSP00000451828,ENSP00000462468	AKT1,CDH1,EGF,EGFR,FYN,GSN,HRAS,KRAS,NTRK1,PIK3CA,PIK3CG,PIK3R1,PTK2B,RAF1,SHC1,SRC,YES1
GO:0032956	regulation of actin cytoskeleton organization	7	297	3.04e-06	ENSP00000267257,ENSP00000281092,ENSP00000362924,ENSP00000376345,ENSP00000380638,ENSP00000407586,ENSP00000428056	FER,GRB2,GSN,HRAS,PIK3R1,PTK2B,PXN
GO:0044260	cellular macromolecule metabolic process	24	6413	3.56e-06	ENSP00000251849,ENSP00000256078,ENSP00000256999,ENSP00000263967,ENSP00000264033,ENSP00000264972,ENSP00000265171,ENSP00000268150,ENSP00000275493,ENSP00000281092,ENSP00000346671,ENSP00000352121,ENSP00000362680,ENSP00000362924,ENSP00000376345,ENSP00000380638,ENSP00000382004,ENSP00000387784,ENSP00000401303,ENSP00000407586,ENSP00000428056,ENSP00000431418,ENSP00000451828,ENSP00000462468	AKT1,CBL,CTNND1,EGF,EGFR,FER,FOLH1,FYN,GRB2,GSN,HRAS,KRAS,MFGE8,NTRK1,PIK3CA,PIK3CG,PIK3R1,PTK2B,RAF1,SHC1,SOS1,SRC,YES1,ZAP70
GO:0042060	wound healing	8	461	3.84e-06	ENSP00000251849,ENSP00000263967,ENSP00000275493,ENSP00000346671,ENSP00000352121,ENSP00000362680,ENSP00000362924,ENSP00000428056	EGFR,FYN,GSN,PIK3CA,PIK3CG,PIK3R1,RAF1,SRC
GO:0001568	blood vessel development	8	464	4.02e-06	ENSP00000263967,ENSP00000265171,ENSP00000268150,ENSP00000352121,ENSP00000380638,ENSP00000387784,ENSP00000401303,ENSP00000451828	AKT1,EGF,MFGE8,PIK3CA,PIK3CG,PTK2B,SHC1,SOS1
GO:0044403	symbiont process	9	650	4.18e-06	ENSP00000261769,ENSP00000264033,ENSP00000275493,ENSP00000346671,ENSP00000362680,ENSP00000376345,ENSP00000382004,ENSP00000401303,ENSP00000428056	CBL,CDH1,CTNND1,EGFR,FYN,GRB2,PIK3R1,SHC1,SRC
GO:0007172	signal complex assembly	3	8	4.52e-06	ENSP00000267257,ENSP00000362680,ENSP00000380638	PTK2B,PXN,SRC
GO:0042059	negative regulation of epidermal growth factor receptor signaling pathway	4	39	4.65e-06	ENSP00000264033,ENSP00000265171,ENSP00000275493,ENSP00000376345	CBL,EGF,EGFR,GRB2
GO:0008284	positive regulation of cell population proliferation	10	878	4.90e-06	ENSP00000256078,ENSP00000264972,ENSP00000265171,ENSP00000275493,ENSP00000281092,ENSP00000354952,ENSP00000380638,ENSP00000401303,ENSP00000407586,ENSP00000451828	AKT1,EGF,EGFR,FER,GAB2,HRAS,KRAS,PTK2B,SHC1,ZAP70
GO:0010604	positive regulation of macromolecule metabolic process	17	3081	4.93e-06	ENSP00000251849,ENSP00000256078,ENSP00000261769,ENSP00000263967,ENSP00000265171,ENSP00000275493,ENSP00000346671,ENSP00000352121,ENSP00000362680,ENSP00000362924,ENSP00000380638,ENSP00000401303,ENSP00000407586,ENSP00000428056,ENSP00000431418,ENSP00000451828,ENSP00000462468	AKT1,CDH1,EGF,EGFR,FYN,GSN,HRAS,KRAS,NTRK1,PIK3CA,PIK3CG,PIK3R1,PTK2B,RAF1,SHC1,SRC,YES1
GO:0071229	cellular response to acid chemical	6	196	4.99e-06	ENSP00000275493,ENSP00000346671,ENSP00000362680,ENSP00000380638,ENSP00000451828,ENSP00000462468	AKT1,EGFR,FYN,PTK2B,SRC,YES1
GO:0010035	response to inorganic substance	8	491	5.87e-06	ENSP00000261769,ENSP00000275493,ENSP00000346671,ENSP00000362680,ENSP00000362924,ENSP00000380638,ENSP00000431418,ENSP00000451828	AKT1,CDH1,EGFR,FYN,GSN,NTRK1,PTK2B,SRC
GO:0051495	positive regulation of cytoskeleton organization	6	203	6.00e-06	ENSP00000267257,ENSP00000281092,ENSP00000362924,ENSP00000376345,ENSP00000380638,ENSP00000407586	FER,GRB2,GSN,HRAS,PTK2B,PXN
GO:0032880	regulation of protein localization	10	901	6.05e-06	ENSP00000261769,ENSP00000265171,ENSP00000275493,ENSP00000346671,ENSP00000362680,ENSP00000362924,ENSP00000375960,ENSP00000407586,ENSP00000428056,ENSP00000451828	AKT1,CDH1,EGF,EGFR,FYN,GSN,HRAS,MLLT4,PIK3R1,SRC
GO:0032386	regulation of intracellular transport	7	335	6.27e-06	ENSP00000261769,ENSP00000281092,ENSP00000346671,ENSP00000354952,ENSP00000362680,ENSP00000407586,ENSP00000428056	CDH1,FER,FYN,GAB2,HRAS,PIK3R1,SRC
GO:0044089	positive regulation of cellular component biogenesis	8	498	6.39e-06	ENSP00000267257,ENSP00000281092,ENSP00000362680,ENSP00000362924,ENSP00000376345,ENSP00000380638,ENSP00000407586,ENSP00000431418	FER,GRB2,GSN,HRAS,NTRK1,PTK2B,PXN,SRC
GO:0065008	regulation of biological quality	18	3559	6.39e-06	ENSP00000251849,ENSP00000256078,ENSP00000263967,ENSP00000275493,ENSP00000281092,ENSP00000346671,ENSP00000352121,ENSP00000362680,ENSP00000362924,ENSP00000376345,ENSP00000380638,ENSP00000387784,ENSP00000407586,ENSP00000428056,ENSP00000431418,ENSP00000451828,ENSP00000456226,ENSP00000462468	AKT1,EGFR,FER,FYN,GRB2,GSN,HRAS,KRAS,NTRK1,PIK3CA,PIK3CG,PIK3R1,PRRT2,PTK2B,RAF1,SOS1,SRC,YES1
GO:0033043	regulation of organelle organization	11	1155	6.45e-06	ENSP00000265171,ENSP00000267257,ENSP00000281092,ENSP00000362680,ENSP00000362924,ENSP00000376345,ENSP00000380638,ENSP00000407586,ENSP00000428056,ENSP00000451828,ENSP00000456226	AKT1,EGF,FER,GRB2,GSN,HRAS,PIK3R1,PRRT2,PTK2B,PXN,SRC
GO:0050999	regulation of nitric-oxide synthase activity	4	45	7.45e-06	ENSP00000256078,ENSP00000275493,ENSP00000380638,ENSP00000451828	AKT1,EGFR,KRAS,PTK2B
GO:1905477	positive regulation of protein localization to membrane	5	117	9.21e-06	ENSP00000275493,ENSP00000346671,ENSP00000407586,ENSP00000428056,ENSP00000451828	AKT1,EGFR,FYN,HRAS,PIK3R1
GO:0031349	positive regulation of defense response	7	365	1.06e-05	ENSP00000251849,ENSP00000256078,ENSP00000275493,ENSP00000346671,ENSP00000352121,ENSP00000362680,ENSP00000407586	EGFR,FYN,HRAS,KRAS,PIK3CG,RAF1,SRC
GO:0051345	positive regulation of hydrolase activity	9	742	1.14e-05	ENSP00000275493,ENSP00000346671,ENSP00000362924,ENSP00000375960,ENSP00000380638,ENSP00000387784,ENSP00000407586,ENSP00000431418,ENSP00000451828	AKT1,EGFR,FYN,GSN,HRAS,MLLT4,NTRK1,PTK2B,SOS1
GO:0036092	phosphatidylinositol-3-phosphate biosynthetic process	4	51	1.17e-05	ENSP00000263967,ENSP00000352121,ENSP00000376345,ENSP00000428056	GRB2,PIK3CA,PIK3CG,PIK3R1
GO:0034614	cellular response to reactive oxygen species	5	124	1.19e-05	ENSP00000267257,ENSP00000275493,ENSP00000281092,ENSP00000362680,ENSP00000451828	AKT1,EGFR,FER,PXN,SRC
GO:0010628	positive regulation of gene expression	13	1826	1.20e-05	ENSP00000251849,ENSP00000256078,ENSP00000261769,ENSP00000265171,ENSP00000275493,ENSP00000362680,ENSP00000362924,ENSP00000380638,ENSP00000401303,ENSP00000407586,ENSP00000428056,ENSP00000451828,ENSP00000462468	AKT1,CDH1,EGF,EGFR,GSN,HRAS,KRAS,PIK3R1,PTK2B,RAF1,SHC1,SRC,YES1
GO:0051336	regulation of hydrolase activity	11	1238	1.22e-05	ENSP00000251849,ENSP00000275493,ENSP00000346671,ENSP00000362680,ENSP00000362924,ENSP00000375960,ENSP00000380638,ENSP00000387784,ENSP00000407586,ENSP00000431418,ENSP00000451828	AKT1,EGFR,FYN,GSN,HRAS,MLLT4,NTRK1,PTK2B,RAF1,SOS1,SRC
GO:0000186	activation of MAPKK activity	4	52	1.23e-05	ENSP00000251849,ENSP00000265171,ENSP00000275493,ENSP00000431418	EGF,EGFR,NTRK1,RAF1
GO:0097305	response to alcohol	6	233	1.23e-05	ENSP00000261769,ENSP00000264033,ENSP00000346671,ENSP00000362924,ENSP00000380638,ENSP00000451828	AKT1,CBL,CDH1,FYN,GSN,PTK2B
GO:0110053	regulation of actin filament organization	6	235	1.28e-05	ENSP00000267257,ENSP00000281092,ENSP00000362924,ENSP00000376345,ENSP00000380638,ENSP00000428056	FER,GRB2,GSN,PIK3R1,PTK2B,PXN
GO:0010638	positive regulation of organelle organization	8	552	1.29e-05	ENSP00000265171,ENSP00000267257,ENSP00000281092,ENSP00000362680,ENSP00000362924,ENSP00000376345,ENSP00000380638,ENSP00000407586	EGF,FER,GRB2,GSN,HRAS,PTK2B,PXN,SRC
GO:0048514	blood vessel morphogenesis	7	381	1.35e-05	ENSP00000263967,ENSP00000265171,ENSP00000268150,ENSP00000352121,ENSP00000380638,ENSP00000387784,ENSP00000401303	EGF,MFGE8,PIK3CA,PIK3CG,PTK2B,SHC1,SOS1
GO:0071560	cellular response to transforming growth factor beta stimulus	5	140	2.05e-05	ENSP00000264033,ENSP00000267257,ENSP00000346671,ENSP00000362680,ENSP00000462468	CBL,FYN,PXN,SRC,YES1
GO:0072359	circulatory system development	9	807	2.15e-05	ENSP00000251849,ENSP00000263967,ENSP00000265171,ENSP00000268150,ENSP00000352121,ENSP00000380638,ENSP00000387784,ENSP00000401303,ENSP00000451828	AKT1,EGF,MFGE8,PIK3CA,PIK3CG,PTK2B,RAF1,SHC1,SOS1
GO:0060429	epithelium development	10	1055	2.26e-05	ENSP00000211998,ENSP00000256078,ENSP00000265171,ENSP00000275493,ENSP00000362680,ENSP00000375960,ENSP00000376345,ENSP00000387784,ENSP00000431418,ENSP00000451828	AKT1,EGF,EGFR,GRB2,KRAS,MLLT4,NTRK1,SOS1,SRC,VCL
GO:0002009	morphogenesis of an epithelium	7	414	2.28e-05	ENSP00000211998,ENSP00000256078,ENSP00000265171,ENSP00000275493,ENSP00000362680,ENSP00000376345,ENSP00000387784	EGF,EGFR,GRB2,KRAS,SOS1,SRC,VCL
GO:0009888	tissue development	12	1626	2.35e-05	ENSP00000211998,ENSP00000256078,ENSP00000263967,ENSP00000265171,ENSP00000275493,ENSP00000362680,ENSP00000362924,ENSP00000375960,ENSP00000376345,ENSP00000387784,ENSP00000431418,ENSP00000451828	AKT1,EGF,EGFR,GRB2,GSN,KRAS,MLLT4,NTRK1,PIK3CA,SOS1,SRC,VCL
GO:0030036	actin cytoskeleton organization	7	418	2.41e-05	ENSP00000256078,ENSP00000281092,ENSP00000362680,ENSP00000362924,ENSP00000380638,ENSP00000391669,ENSP00000401303	BCAR1,FER,GSN,KRAS,PTK2B,SHC1,SRC
GO:0043254	regulation of protein complex assembly	7	425	2.67e-05	ENSP00000251849,ENSP00000281092,ENSP00000362680,ENSP00000362924,ENSP00000376345,ENSP00000380638,ENSP00000456226	FER,GRB2,GSN,PRRT2,PTK2B,RAF1,SRC
GO:0008219	cell death	10	1080	2.73e-05	ENSP00000251849,ENSP00000263967,ENSP00000264033,ENSP00000352121,ENSP00000362924,ENSP00000380638,ENSP00000407586,ENSP00000428056,ENSP00000431418,ENSP00000451828	AKT1,CBL,GSN,HRAS,NTRK1,PIK3CA,PIK3CG,PIK3R1,PTK2B,RAF1
GO:0007265	Ras protein signal transduction	5	155	3.22e-05	ENSP00000256078,ENSP00000376345,ENSP00000387784,ENSP00000401303,ENSP00000407586	GRB2,HRAS,KRAS,SHC1,SOS1
GO:0002250	adaptive immune response	6	280	3.27e-05	ENSP00000263967,ENSP00000264972,ENSP00000346671,ENSP00000352121,ENSP00000380638,ENSP00000407586	FYN,HRAS,PIK3CA,PIK3CG,PTK2B,ZAP70
GO:0007417	central nervous system development	9	861	3.52e-05	ENSP00000256078,ENSP00000261769,ENSP00000275493,ENSP00000346671,ENSP00000362680,ENSP00000362924,ENSP00000382004,ENSP00000387784,ENSP00000451828	AKT1,CDH1,CTNND1,EGFR,FYN,GSN,KRAS,SOS1,SRC
GO:0014070	response to organic cyclic compound	9	873	3.91e-05	ENSP00000256078,ENSP00000261769,ENSP00000264033,ENSP00000275493,ENSP00000352121,ENSP00000362680,ENSP00000362924,ENSP00000380638,ENSP00000451828	AKT1,CBL,CDH1,EGFR,GSN,KRAS,PIK3CG,PTK2B,SRC
GO:0031589	cell-substrate adhesion	5	162	3.91e-05	ENSP00000211998,ENSP00000267257,ENSP00000281092,ENSP00000362680,ENSP00000380638	FER,PTK2B,PXN,SRC,VCL
GO:0031667	response to nutrient levels	7	455	4.02e-05	ENSP00000264033,ENSP00000275493,ENSP00000346671,ENSP00000362680,ENSP00000362924,ENSP00000431418,ENSP00000451828	AKT1,CBL,EGFR,FYN,GSN,NTRK1,SRC
GO:0051000	positive regulation of nitric-oxide synthase activity	3	20	4.02e-05	ENSP00000256078,ENSP00000380638,ENSP00000451828	AKT1,KRAS,PTK2B
GO:0010468	regulation of gene expression	19	4533	4.08e-05	ENSP00000251849,ENSP00000256078,ENSP00000261769,ENSP00000263967,ENSP00000264033,ENSP00000265171,ENSP00000275493,ENSP00000281092,ENSP00000346671,ENSP00000362680,ENSP00000362924,ENSP00000380638,ENSP00000382004,ENSP00000401303,ENSP00000407586,ENSP00000428056,ENSP00000431418,ENSP00000451828,ENSP00000462468	AKT1,CBL,CDH1,CTNND1,EGF,EGFR,FER,FYN,GSN,HRAS,KRAS,NTRK1,PIK3CA,PIK3R1,PTK2B,RAF1,SHC1,SRC,YES1
GO:0051239	regulation of multicellular organismal process	15	2788	4.09e-05	ENSP00000263967,ENSP00000264972,ENSP00000265171,ENSP00000275493,ENSP00000346671,ENSP00000352121,ENSP00000362680,ENSP00000380638,ENSP00000387784,ENSP00000391669,ENSP00000401303,ENSP00000407586,ENSP00000428056,ENSP00000431418,ENSP00000451828	AKT1,BCAR1,EGF,EGFR,FYN,HRAS,NTRK1,PIK3CA,PIK3CG,PIK3R1,PTK2B,SHC1,SOS1,SRC,ZAP70
GO:0050793	regulation of developmental process	14	2416	4.19e-05	ENSP00000251849,ENSP00000256078,ENSP00000263967,ENSP00000264972,ENSP00000265171,ENSP00000275493,ENSP00000346671,ENSP00000362680,ENSP00000380638,ENSP00000387784,ENSP00000401303,ENSP00000428056,ENSP00000431418,ENSP00000451828	AKT1,EGF,EGFR,FYN,KRAS,NTRK1,PIK3CA,PIK3R1,PTK2B,RAF1,SHC1,SOS1,SRC,ZAP70
GO:0001525	angiogenesis	6	297	4.39e-05	ENSP00000263967,ENSP00000265171,ENSP00000268150,ENSP00000352121,ENSP00000380638,ENSP00000401303	EGF,MFGE8,PIK3CA,PIK3CG,PTK2B,SHC1
GO:0045321	leukocyte activation	9	894	4.58e-05	ENSP00000211998,ENSP00000264033,ENSP00000264972,ENSP00000346671,ENSP00000352121,ENSP00000362924,ENSP00000380638,ENSP00000428056,ENSP00000431418	CBL,FYN,GSN,NTRK1,PIK3CG,PIK3R1,PTK2B,VCL,ZAP70
GO:0009636	response to toxic substance	7	468	4.70e-05	ENSP00000261769,ENSP00000264033,ENSP00000346671,ENSP00000362680,ENSP00000362924,ENSP00000380638,ENSP00000431418	CBL,CDH1,FYN,GSN,NTRK1,PTK2B,SRC
GO:0051968	positive regulation of synaptic transmission, glutamatergic	3	22	5.06e-05	ENSP00000275493,ENSP00000380638,ENSP00000431418	EGFR,NTRK1,PTK2B
GO:0032388	positive regulation of intracellular transport	5	174	5.28e-05	ENSP00000261769,ENSP00000346671,ENSP00000354952,ENSP00000407586,ENSP00000428056	CDH1,FYN,GAB2,HRAS,PIK3R1
GO:0051056	regulation of small GTPase mediated signal transduction	6	310	5.47e-05	ENSP00000251849,ENSP00000256078,ENSP00000362680,ENSP00000387784,ENSP00000407586,ENSP00000431418	HRAS,KRAS,NTRK1,RAF1,SOS1,SRC
GO:0060627	regulation of vesicle-mediated transport	7	480	5.47e-05	ENSP00000264033,ENSP00000265171,ENSP00000268150,ENSP00000281092,ENSP00000354952,ENSP00000362680,ENSP00000456226	CBL,EGF,FER,GAB2,MFGE8,PRRT2,SRC
GO:0002521	leukocyte differentiation	6	313	5.74e-05	ENSP00000264972,ENSP00000354952,ENSP00000362680,ENSP00000380638,ENSP00000428056,ENSP00000431418	GAB2,NTRK1,PIK3R1,PTK2B,SRC,ZAP70
GO:0030838	positive regulation of actin filament polymerization	4	81	5.85e-05	ENSP00000281092,ENSP00000362924,ENSP00000376345,ENSP00000380638	FER,GRB2,GSN,PTK2B
GO:0060322	head development	8	692	5.94e-05	ENSP00000251849,ENSP00000256078,ENSP00000261769,ENSP00000275493,ENSP00000346671,ENSP00000362680,ENSP00000382004,ENSP00000387784	CDH1,CTNND1,EGFR,FYN,KRAS,RAF1,SOS1,SRC
GO:0050804	modulation of chemical synaptic transmission	6	316	5.97e-05	ENSP00000256078,ENSP00000275493,ENSP00000380638,ENSP00000407586,ENSP00000431418,ENSP00000456226	EGFR,HRAS,KRAS,NTRK1,PRRT2,PTK2B
GO:0050731	positive regulation of peptidyl-tyrosine phosphorylation	5	180	6.00e-05	ENSP00000265171,ENSP00000346671,ENSP00000362680,ENSP00000380638,ENSP00000462468	EGF,FYN,PTK2B,SRC,YES1
GO:1902905	positive regulation of supramolecular fiber organization	5	180	6.00e-05	ENSP00000267257,ENSP00000281092,ENSP00000362924,ENSP00000376345,ENSP00000380638	FER,GRB2,GSN,PTK2B,PXN
GO:0003008	system process	12	1827	6.95e-05	ENSP00000211998,ENSP00000256078,ENSP00000263967,ENSP00000267257,ENSP00000275493,ENSP00000346671,ENSP00000362680,ENSP00000362924,ENSP00000431418,ENSP00000451828,ENSP00000456226,ENSP00000462468	AKT1,EGFR,FYN,GSN,KRAS,NTRK1,PIK3CA,PRRT2,PXN,SRC,VCL,YES1
GO:0051234	establishment of localization	18	4248	7.35e-05	ENSP00000211998,ENSP00000251849,ENSP00000263967,ENSP00000264033,ENSP00000265171,ENSP00000268150,ENSP00000275493,ENSP00000346671,ENSP00000352121,ENSP00000362680,ENSP00000362924,ENSP00000376345,ENSP00000380638,ENSP00000407586,ENSP00000428056,ENSP00000451828,ENSP00000456226,ENSP00000462468	AKT1,CBL,EGF,EGFR,FYN,GRB2,GSN,HRAS,MFGE8,PIK3CA,PIK3CG,PIK3R1,PRRT2,PTK2B,RAF1,SRC,VCL,YES1
GO:0061024	membrane organization	8	729	8.38e-05	ENSP00000264033,ENSP00000265171,ENSP00000268150,ENSP00000275493,ENSP00000362924,ENSP00000376345,ENSP00000451828,ENSP00000456226	AKT1,CBL,EGF,EGFR,GRB2,GSN,MFGE8,PRRT2
GO:0061097	regulation of protein tyrosine kinase activity	4	90	8.38e-05	ENSP00000264033,ENSP00000265171,ENSP00000346671,ENSP00000401303	CBL,EGF,FYN,SHC1
GO:0051171	regulation of nitrogen compound metabolic process	21	5827	8.56e-05	ENSP00000251849,ENSP00000256078,ENSP00000261769,ENSP00000263967,ENSP00000264033,ENSP00000265171,ENSP00000275493,ENSP00000281092,ENSP00000346671,ENSP00000352121,ENSP00000362680,ENSP00000362924,ENSP00000376345,ENSP00000380638,ENSP00000382004,ENSP00000401303,ENSP00000407586,ENSP00000428056,ENSP00000431418,ENSP00000451828,ENSP00000462468	AKT1,CBL,CDH1,CTNND1,EGF,EGFR,FER,FYN,GRB2,GSN,HRAS,KRAS,NTRK1,PIK3CA,PIK3CG,PIK3R1,PTK2B,RAF1,SHC1,SRC,YES1
GO:0021782	glial cell development	4	91	8.67e-05	ENSP00000256078,ENSP00000275493,ENSP00000362924,ENSP00000451828	AKT1,EGFR,GSN,KRAS
GO:0042063	gliogenesis	5	196	8.67e-05	ENSP00000256078,ENSP00000275493,ENSP00000362924,ENSP00000380638,ENSP00000451828	AKT1,EGFR,GSN,KRAS,PTK2B
GO:0051240	positive regulation of multicellular organismal process	11	1551	8.81e-05	ENSP00000264972,ENSP00000265171,ENSP00000275493,ENSP00000346671,ENSP00000362680,ENSP00000380638,ENSP00000391669,ENSP00000407586,ENSP00000428056,ENSP00000431418,ENSP00000451828	AKT1,BCAR1,EGF,EGFR,FYN,HRAS,NTRK1,PIK3R1,PTK2B,SRC,ZAP70
GO:0033554	cellular response to stress	11	1553	8.89e-05	ENSP00000264033,ENSP00000267257,ENSP00000275493,ENSP00000281092,ENSP00000362680,ENSP00000376345,ENSP00000380638,ENSP00000401303,ENSP00000407586,ENSP00000428056,ENSP00000451828	AKT1,CBL,EGFR,FER,GRB2,HRAS,PIK3R1,PTK2B,PXN,SHC1,SRC
GO:0010648	negative regulation of cell communication	10	1255	8.92e-05	ENSP00000251849,ENSP00000264033,ENSP00000265171,ENSP00000275493,ENSP00000346671,ENSP00000362680,ENSP00000376345,ENSP00000380638,ENSP00000382004,ENSP00000451828	AKT1,CBL,CTNND1,EGF,EGFR,FYN,GRB2,PTK2B,RAF1,SRC
GO:0023057	negative regulation of signaling	10	1258	9.08e-05	ENSP00000251849,ENSP00000264033,ENSP00000265171,ENSP00000275493,ENSP00000346671,ENSP00000362680,ENSP00000376345,ENSP00000380638,ENSP00000382004,ENSP00000451828	AKT1,CBL,CTNND1,EGF,EGFR,FYN,GRB2,PTK2B,RAF1,SRC
GO:0045862	positive regulation of proteolysis	6	347	9.48e-05	ENSP00000265171,ENSP00000346671,ENSP00000362680,ENSP00000362924,ENSP00000380638,ENSP00000451828	AKT1,EGF,FYN,GSN,PTK2B,SRC
GO:2000379	positive regulation of reactive oxygen species metabolic process	4	94	9.57e-05	ENSP00000275493,ENSP00000376345,ENSP00000380638,ENSP00000451828	AKT1,EGFR,GRB2,PTK2B
GO:0007176	regulation of epidermal growth factor-activated receptor activity	3	29	9.86e-05	ENSP00000264033,ENSP00000265171,ENSP00000401303	CBL,EGF,SHC1
GO:0046649	lymphocyte activation	6	358	0.00011	ENSP00000264972,ENSP00000346671,ENSP00000352121,ENSP00000380638,ENSP00000428056,ENSP00000431418	FYN,NTRK1,PIK3CG,PIK3R1,PTK2B,ZAP70
GO:0051054	positive regulation of DNA metabolic process	5	209	0.00011	ENSP00000275493,ENSP00000362680,ENSP00000380638,ENSP00000407586,ENSP00000451828	AKT1,EGFR,HRAS,PTK2B,SRC
GO:0046578	regulation of Ras protein signal transduction	5	210	0.00012	ENSP00000251849,ENSP00000256078,ENSP00000387784,ENSP00000407586,ENSP00000431418	HRAS,KRAS,NTRK1,RAF1,SOS1
GO:0051222	positive regulation of protein transport	6	365	0.00012	ENSP00000261769,ENSP00000275493,ENSP00000346671,ENSP00000362680,ENSP00000407586,ENSP00000428056	CDH1,EGFR,FYN,HRAS,PIK3R1,SRC
GO:0060416	response to growth hormone	3	31	0.00012	ENSP00000267257,ENSP00000428056,ENSP00000451828	AKT1,PIK3R1,PXN
GO:0071276	cellular response to cadmium ion	3	31	0.00012	ENSP00000275493,ENSP00000362924,ENSP00000451828	AKT1,EGFR,GSN
GO:0080134	regulation of response to stress	10	1299	0.00012	ENSP00000251849,ENSP00000256078,ENSP00000275493,ENSP00000346671,ENSP00000352121,ENSP00000362680,ENSP00000380638,ENSP00000407586,ENSP00000428056,ENSP00000451828	AKT1,EGFR,FYN,HRAS,KRAS,PIK3CG,PIK3R1,PTK2B,RAF1,SRC
GO:0080090	regulation of primary metabolic process	21	5982	0.00013	ENSP00000251849,ENSP00000256078,ENSP00000261769,ENSP00000263967,ENSP00000264033,ENSP00000265171,ENSP00000275493,ENSP00000281092,ENSP00000346671,ENSP00000352121,ENSP00000362680,ENSP00000362924,ENSP00000376345,ENSP00000380638,ENSP00000382004,ENSP00000401303,ENSP00000407586,ENSP00000428056,ENSP00000431418,ENSP00000451828,ENSP00000462468	AKT1,CBL,CDH1,CTNND1,EGF,EGFR,FER,FYN,GRB2,GSN,HRAS,KRAS,NTRK1,PIK3CA,PIK3CG,PIK3R1,PTK2B,RAF1,SHC1,SRC,YES1
GO:0012501	programmed cell death	9	1042	0.00014	ENSP00000251849,ENSP00000263967,ENSP00000352121,ENSP00000362924,ENSP00000380638,ENSP00000407586,ENSP00000428056,ENSP00000431418,ENSP00000451828	AKT1,GSN,HRAS,NTRK1,PIK3CA,PIK3CG,PIK3R1,PTK2B,RAF1
GO:0033138	positive regulation of peptidyl-serine phosphorylation	4	105	0.00014	ENSP00000251849,ENSP00000263967,ENSP00000275493,ENSP00000451828	AKT1,EGFR,PIK3CA,RAF1
GO:0045737	positive regulation of cyclin-dependent protein serine/threonine kinase activity	3	33	0.00014	ENSP00000275493,ENSP00000362680,ENSP00000451828	AKT1,EGFR,SRC
GO:2001237	negative regulation of extrinsic apoptotic signaling pathway	4	104	0.00014	ENSP00000251849,ENSP00000346671,ENSP00000362680,ENSP00000451828	AKT1,FYN,RAF1,SRC
GO:0003013	circulatory system process	6	381	0.00015	ENSP00000263967,ENSP00000275493,ENSP00000346671,ENSP00000362680,ENSP00000451828,ENSP00000462468	AKT1,EGFR,FYN,PIK3CA,SRC,YES1
GO:0048008	platelet-derived growth factor receptor signaling pathway	3	34	0.00015	ENSP00000281092,ENSP00000362680,ENSP00000391669	BCAR1,FER,SRC
GO:0048534	hematopoietic or lymphoid organ development	7	573	0.00015	ENSP00000251849,ENSP00000264972,ENSP00000354952,ENSP00000362680,ENSP00000380638,ENSP00000428056,ENSP00000431418	GAB2,NTRK1,PIK3R1,PTK2B,RAF1,SRC,ZAP70
GO:0051052	regulation of DNA metabolic process	6	381	0.00015	ENSP00000263967,ENSP00000275493,ENSP00000362680,ENSP00000380638,ENSP00000407586,ENSP00000451828	AKT1,EGFR,HRAS,PIK3CA,PTK2B,SRC
GO:0022414	reproductive process	10	1350	0.00016	ENSP00000256078,ENSP00000264033,ENSP00000268150,ENSP00000275493,ENSP00000362680,ENSP00000376345,ENSP00000380638,ENSP00000387784,ENSP00000431418,ENSP00000451828	AKT1,CBL,EGFR,GRB2,KRAS,MFGE8,NTRK1,PTK2B,SOS1,SRC
GO:0031323	regulation of cellular metabolic process	21	6082	0.00016	ENSP00000251849,ENSP00000256078,ENSP00000261769,ENSP00000263967,ENSP00000264033,ENSP00000265171,ENSP00000275493,ENSP00000281092,ENSP00000346671,ENSP00000352121,ENSP00000362680,ENSP00000362924,ENSP00000376345,ENSP00000380638,ENSP00000382004,ENSP00000401303,ENSP00000407586,ENSP00000428056,ENSP00000431418,ENSP00000451828,ENSP00000462468	AKT1,CBL,CDH1,CTNND1,EGF,EGFR,FER,FYN,GRB2,GSN,HRAS,KRAS,NTRK1,PIK3CA,PIK3CG,PIK3R1,PTK2B,RAF1,SHC1,SRC,YES1
GO:0034405	response to fluid shear stress	3	35	0.00016	ENSP00000362680,ENSP00000380638,ENSP00000451828	AKT1,PTK2B,SRC
GO:0060255	regulation of macromolecule metabolic process	21	6072	0.00016	ENSP00000251849,ENSP00000256078,ENSP00000261769,ENSP00000263967,ENSP00000264033,ENSP00000265171,ENSP00000275493,ENSP00000281092,ENSP00000346671,ENSP00000352121,ENSP00000362680,ENSP00000362924,ENSP00000376345,ENSP00000380638,ENSP00000382004,ENSP00000401303,ENSP00000407586,ENSP00000428056,ENSP00000431418,ENSP00000451828,ENSP00000462468	AKT1,CBL,CDH1,CTNND1,EGF,EGFR,FER,FYN,GRB2,GSN,HRAS,KRAS,NTRK1,PIK3CA,PIK3CG,PIK3R1,PTK2B,RAF1,SHC1,SRC,YES1
GO:0033993	response to lipid	8	825	0.00018	ENSP00000256078,ENSP00000264033,ENSP00000275493,ENSP00000281092,ENSP00000362680,ENSP00000380638,ENSP00000451828,ENSP00000462468	AKT1,CBL,EGFR,FER,KRAS,PTK2B,SRC,YES1
GO:0038028	insulin receptor signaling pathway via phosphatidylinositol 3-kinase	2	4	0.00019	ENSP00000263967,ENSP00000281092	FER,PIK3CA
GO:0120035	regulation of plasma membrane bounded cell projection organization	7	600	0.00019	ENSP00000281092,ENSP00000346671,ENSP00000362680,ENSP00000380638,ENSP00000407586,ENSP00000431418,ENSP00000451828	AKT1,FER,FYN,HRAS,NTRK1,PTK2B,SRC
GO:0048608	reproductive structure development	6	405	0.00020	ENSP00000264033,ENSP00000275493,ENSP00000362680,ENSP00000376345,ENSP00000431418,ENSP00000451828	AKT1,CBL,EGFR,GRB2,NTRK1,SRC
GO:0006810	transport	17	4130	0.00021	ENSP00000211998,ENSP00000251849,ENSP00000263967,ENSP00000264033,ENSP00000265171,ENSP00000268150,ENSP00000346671,ENSP00000352121,ENSP00000362680,ENSP00000362924,ENSP00000376345,ENSP00000380638,ENSP00000407586,ENSP00000428056,ENSP00000451828,ENSP00000456226,ENSP00000462468	AKT1,CBL,EGF,FYN,GRB2,GSN,HRAS,MFGE8,PIK3CA,PIK3CG,PIK3R1,PRRT2,PTK2B,RAF1,SRC,VCL,YES1
GO:0019219	regulation of nucleobase-containing compound metabolic process	17	4133	0.00021	ENSP00000251849,ENSP00000256078,ENSP00000261769,ENSP00000263967,ENSP00000264033,ENSP00000265171,ENSP00000275493,ENSP00000281092,ENSP00000362680,ENSP00000380638,ENSP00000382004,ENSP00000401303,ENSP00000407586,ENSP00000428056,ENSP00000431418,ENSP00000451828,ENSP00000462468	AKT1,CBL,CDH1,CTNND1,EGF,EGFR,FER,HRAS,KRAS,NTRK1,PIK3CA,PIK3R1,PTK2B,RAF1,SHC1,SRC,YES1
GO:0031334	positive regulation of protein complex assembly	5	241	0.00021	ENSP00000281092,ENSP00000362680,ENSP00000362924,ENSP00000376345,ENSP00000380638	FER,GRB2,GSN,PTK2B,SRC
GO:2000116	regulation of cysteine-type endopeptidase activity	5	243	0.00021	ENSP00000251849,ENSP00000346671,ENSP00000362680,ENSP00000362924,ENSP00000451828	AKT1,FYN,GSN,RAF1,SRC
GO:0071364	cellular response to epidermal growth factor stimulus	3	40	0.00022	ENSP00000264033,ENSP00000275493,ENSP00000451828	AKT1,CBL,EGFR
GO:0031333	negative regulation of protein complex assembly	4	122	0.00023	ENSP00000251849,ENSP00000362680,ENSP00000362924,ENSP00000456226	GSN,PRRT2,RAF1,SRC
GO:0080135	regulation of cellular response to stress	7	618	0.00023	ENSP00000256078,ENSP00000275493,ENSP00000346671,ENSP00000380638,ENSP00000407586,ENSP00000428056,ENSP00000451828	AKT1,EGFR,FYN,HRAS,KRAS,PIK3R1,PTK2B
GO:0003006	developmental process involved in reproduction	7	622	0.00024	ENSP00000264033,ENSP00000275493,ENSP00000362680,ENSP00000376345,ENSP00000380638,ENSP00000431418,ENSP00000451828	AKT1,CBL,EGFR,GRB2,NTRK1,PTK2B,SRC
GO:0010557	positive regulation of macromolecule biosynthetic process	11	1758	0.00025	ENSP00000251849,ENSP00000261769,ENSP00000265171,ENSP00000275493,ENSP00000362680,ENSP00000380638,ENSP00000401303,ENSP00000407586,ENSP00000428056,ENSP00000451828,ENSP00000462468	AKT1,CDH1,EGF,EGFR,HRAS,PIK3R1,PTK2B,RAF1,SHC1,SRC,YES1
GO:0045893	positive regulation of transcription, DNA-templated	10	1435	0.00025	ENSP00000251849,ENSP00000261769,ENSP00000265171,ENSP00000275493,ENSP00000362680,ENSP00000401303,ENSP00000407586,ENSP00000428056,ENSP00000451828,ENSP00000462468	AKT1,CDH1,EGF,EGFR,HRAS,PIK3R1,RAF1,SHC1,SRC,YES1
GO:0007568	aging	5	255	0.00026	ENSP00000362924,ENSP00000376345,ENSP00000407586,ENSP00000431418,ENSP00000451828	AKT1,GRB2,GSN,HRAS,NTRK1
GO:0045935	positive regulation of nucleobase-containing compound metabolic process	11	1770	0.00026	ENSP00000251849,ENSP00000261769,ENSP00000265171,ENSP00000275493,ENSP00000362680,ENSP00000380638,ENSP00000401303,ENSP00000407586,ENSP00000428056,ENSP00000451828,ENSP00000462468	AKT1,CDH1,EGF,EGFR,HRAS,PIK3R1,PTK2B,RAF1,SHC1,SRC,YES1
GO:0090316	positive regulation of intracellular protein transport	4	126	0.00026	ENSP00000261769,ENSP00000346671,ENSP00000407586,ENSP00000428056	CDH1,FYN,HRAS,PIK3R1
GO:1990090	cellular response to nerve growth factor stimulus	3	44	0.00028	ENSP00000264033,ENSP00000431418,ENSP00000451828	AKT1,CBL,NTRK1
GO:0009968	negative regulation of signal transduction	9	1160	0.00029	ENSP00000251849,ENSP00000264033,ENSP00000265171,ENSP00000275493,ENSP00000346671,ENSP00000362680,ENSP00000376345,ENSP00000382004,ENSP00000451828	AKT1,CBL,CTNND1,EGF,EGFR,FYN,GRB2,RAF1,SRC
GO:0007420	brain development	7	650	0.00030	ENSP00000256078,ENSP00000261769,ENSP00000275493,ENSP00000346671,ENSP00000362680,ENSP00000382004,ENSP00000387784	CDH1,CTNND1,EGFR,FYN,KRAS,SOS1,SRC
GO:0031326	regulation of cellular biosynthetic process	17	4266	0.00031	ENSP00000251849,ENSP00000256078,ENSP00000261769,ENSP00000264033,ENSP00000265171,ENSP00000275493,ENSP00000281092,ENSP00000346671,ENSP00000362680,ENSP00000380638,ENSP00000382004,ENSP00000401303,ENSP00000407586,ENSP00000428056,ENSP00000431418,ENSP00000451828,ENSP00000462468	AKT1,CBL,CDH1,CTNND1,EGF,EGFR,FER,FYN,HRAS,KRAS,NTRK1,PIK3R1,PTK2B,RAF1,SHC1,SRC,YES1
GO:0042493	response to drug	8	900	0.00031	ENSP00000261769,ENSP00000264033,ENSP00000275493,ENSP00000346671,ENSP00000362680,ENSP00000362924,ENSP00000380638,ENSP00000431418	CBL,CDH1,EGFR,FYN,GSN,NTRK1,PTK2B,SRC
GO:0043551	regulation of phosphatidylinositol 3-kinase activity	3	46	0.00031	ENSP00000362680,ENSP00000380638,ENSP00000428056	PIK3R1,PTK2B,SRC
GO:0045471	response to ethanol	4	134	0.00032	ENSP00000264033,ENSP00000346671,ENSP00000362924,ENSP00000380638	CBL,FYN,GSN,PTK2B
GO:0048585	negative regulation of response to stimulus	10	1483	0.00032	ENSP00000251849,ENSP00000264033,ENSP00000265171,ENSP00000275493,ENSP00000281092,ENSP00000346671,ENSP00000362680,ENSP00000376345,ENSP00000382004,ENSP00000451828	AKT1,CBL,CTNND1,EGF,EGFR,FER,FYN,GRB2,RAF1,SRC
GO:0010634	positive regulation of epithelial cell migration	4	136	0.00033	ENSP00000362680,ENSP00000380638,ENSP00000391669,ENSP00000451828	AKT1,BCAR1,PTK2B,SRC
GO:0035900	response to isolation stress	2	6	0.00033	ENSP00000256078,ENSP00000407586	HRAS,KRAS
GO:0042592	homeostatic process	10	1491	0.00033	ENSP00000251849,ENSP00000256078,ENSP00000263967,ENSP00000275493,ENSP00000352121,ENSP00000362680,ENSP00000380638,ENSP00000387784,ENSP00000428056,ENSP00000451828	AKT1,EGFR,KRAS,PIK3CA,PIK3CG,PIK3R1,PTK2B,RAF1,SOS1,SRC
GO:0070141	response to UV-A	2	6	0.00033	ENSP00000275493,ENSP00000451828	AKT1,EGFR
GO:2000270	negative regulation of fibroblast apoptotic process	2	6	0.00033	ENSP00000263967,ENSP00000352121	PIK3CA,PIK3CG
GO:0006915	apoptotic process	8	915	0.00034	ENSP00000251849,ENSP00000263967,ENSP00000352121,ENSP00000362924,ENSP00000380638,ENSP00000407586,ENSP00000428056,ENSP00000451828	AKT1,GSN,HRAS,PIK3CA,PIK3CG,PIK3R1,PTK2B,RAF1
GO:0009895	negative regulation of catabolic process	5	274	0.00034	ENSP00000263967,ENSP00000275493,ENSP00000346671,ENSP00000352121,ENSP00000451828	AKT1,EGFR,FYN,PIK3CA,PIK3CG
GO:0046579	positive regulation of Ras protein signal transduction	3	49	0.00036	ENSP00000256078,ENSP00000407586,ENSP00000431418	HRAS,KRAS,NTRK1
GO:0031328	positive regulation of cellular biosynthetic process	11	1846	0.00037	ENSP00000251849,ENSP00000261769,ENSP00000265171,ENSP00000275493,ENSP00000362680,ENSP00000380638,ENSP00000401303,ENSP00000407586,ENSP00000428056,ENSP00000451828,ENSP00000462468	AKT1,CDH1,EGF,EGFR,HRAS,PIK3R1,PTK2B,RAF1,SHC1,SRC,YES1
GO:0071214	cellular response to abiotic stimulus	5	282	0.00039	ENSP00000275493,ENSP00000376345,ENSP00000407586,ENSP00000428056,ENSP00000451828	AKT1,EGFR,GRB2,HRAS,PIK3R1
GO:0090066	regulation of anatomical structure size	6	464	0.00039	ENSP00000275493,ENSP00000281092,ENSP00000362924,ENSP00000376345,ENSP00000380638,ENSP00000451828	AKT1,EGFR,FER,GRB2,GSN,PTK2B
GO:0042113	B cell activation	4	145	0.00041	ENSP00000264972,ENSP00000380638,ENSP00000428056,ENSP00000431418	NTRK1,PIK3R1,PTK2B,ZAP70
GO:2000026	regulation of multicellular organismal development	11	1876	0.00041	ENSP00000264972,ENSP00000265171,ENSP00000275493,ENSP00000346671,ENSP00000362680,ENSP00000380638,ENSP00000387784,ENSP00000401303,ENSP00000428056,ENSP00000431418,ENSP00000451828	AKT1,EGF,EGFR,FYN,NTRK1,PIK3R1,PTK2B,SHC1,SOS1,SRC,ZAP70
GO:0006807	nitrogen compound metabolic process	24	8349	0.00042	ENSP00000251849,ENSP00000256078,ENSP00000256999,ENSP00000263967,ENSP00000264033,ENSP00000264972,ENSP00000265171,ENSP00000268150,ENSP00000275493,ENSP00000281092,ENSP00000346671,ENSP00000352121,ENSP00000362680,ENSP00000362924,ENSP00000376345,ENSP00000380638,ENSP00000382004,ENSP00000387784,ENSP00000401303,ENSP00000407586,ENSP00000428056,ENSP00000431418,ENSP00000451828,ENSP00000462468	AKT1,CBL,CTNND1,EGF,EGFR,FER,FOLH1,FYN,GRB2,GSN,HRAS,KRAS,MFGE8,NTRK1,PIK3CA,PIK3CG,PIK3R1,PTK2B,RAF1,SHC1,SOS1,SRC,YES1,ZAP70
GO:0007010	cytoskeleton organization	8	953	0.00044	ENSP00000251849,ENSP00000256078,ENSP00000281092,ENSP00000362680,ENSP00000362924,ENSP00000380638,ENSP00000391669,ENSP00000401303	BCAR1,FER,GSN,KRAS,PTK2B,RAF1,SHC1,SRC
GO:1903078	positive regulation of protein localization to plasma membrane	3	53	0.00044	ENSP00000275493,ENSP00000428056,ENSP00000451828	AKT1,EGFR,PIK3R1
GO:0036293	response to decreased oxygen levels	5	298	0.00048	ENSP00000251849,ENSP00000264033,ENSP00000362680,ENSP00000380638,ENSP00000451828	AKT1,CBL,PTK2B,RAF1,SRC
GO:0031532	actin cytoskeleton reorganization	3	57	0.00053	ENSP00000281092,ENSP00000362924,ENSP00000401303	FER,GSN,SHC1
GO:0046677	response to antibiotic	5	305	0.00053	ENSP00000264033,ENSP00000346671,ENSP00000362680,ENSP00000362924,ENSP00000380638	CBL,FYN,GSN,PTK2B,SRC
GO:0006109	regulation of carbohydrate metabolic process	4	158	0.00054	ENSP00000265171,ENSP00000362680,ENSP00000380638,ENSP00000451828	AKT1,EGF,PTK2B,SRC
GO:0051254	positive regulation of RNA metabolic process	10	1596	0.00054	ENSP00000251849,ENSP00000261769,ENSP00000265171,ENSP00000275493,ENSP00000362680,ENSP00000401303,ENSP00000407586,ENSP00000428056,ENSP00000451828,ENSP00000462468	AKT1,CDH1,EGF,EGFR,HRAS,PIK3R1,RAF1,SHC1,SRC,YES1
GO:0035690	cellular response to drug	5	310	0.00057	ENSP00000261769,ENSP00000275493,ENSP00000346671,ENSP00000362680,ENSP00000431418	CDH1,EGFR,FYN,NTRK1,SRC
GO:0048878	chemical homeostasis	8	995	0.00057	ENSP00000251849,ENSP00000263967,ENSP00000275493,ENSP00000352121,ENSP00000362680,ENSP00000380638,ENSP00000428056,ENSP00000451828	AKT1,EGFR,PIK3CA,PIK3CG,PIK3R1,PTK2B,RAF1,SRC
GO:0061138	morphogenesis of a branching epithelium	4	160	0.00057	ENSP00000256078,ENSP00000265171,ENSP00000362680,ENSP00000376345	EGF,GRB2,KRAS,SRC
GO:0009987	cellular process	31	14652	0.00058	ENSP00000211998,ENSP00000251849,ENSP00000256078,ENSP00000256999,ENSP00000261769,ENSP00000263967,ENSP00000264033,ENSP00000264972,ENSP00000265171,ENSP00000267257,ENSP00000268150,ENSP00000275493,ENSP00000281092,ENSP00000346671,ENSP00000352121,ENSP00000354952,ENSP00000362680,ENSP00000362924,ENSP00000375960,ENSP00000376345,ENSP00000380638,ENSP00000382004,ENSP00000387784,ENSP00000391669,ENSP00000401303…	AKT1,BCAR1,CBL,CDH1,CTNND1,EGF,EGFR,FER,FOLH1,FYN,GAB2,GRB2,GSN,HRAS,KRAS,MFGE8,MLLT4,NTRK1,PIK3CA,PIK3CG,PIK3R1,PRRT2,PTK2B,PXN,RAF1,SHC1,SOS1,SRC,VCL,YES1,ZAP70
GO:0003018	vascular process in circulatory system	4	162	0.00059	ENSP00000275493,ENSP00000362680,ENSP00000451828,ENSP00000462468	AKT1,EGFR,SRC,YES1
GO:0071248	cellular response to metal ion	4	162	0.00059	ENSP00000261769,ENSP00000275493,ENSP00000362924,ENSP00000451828	AKT1,CDH1,EGFR,GSN
GO:0030162	regulation of proteolysis	7	742	0.00061	ENSP00000251849,ENSP00000265171,ENSP00000346671,ENSP00000362680,ENSP00000362924,ENSP00000380638,ENSP00000451828	AKT1,EGF,FYN,GSN,PTK2B,RAF1,SRC
GO:0048167	regulation of synaptic plasticity	4	164	0.00061	ENSP00000256078,ENSP00000380638,ENSP00000407586,ENSP00000456226	HRAS,KRAS,PRRT2,PTK2B
GO:2000112	regulation of cellular macromolecule biosynthetic process	16	4050	0.00061	ENSP00000251849,ENSP00000256078,ENSP00000261769,ENSP00000264033,ENSP00000265171,ENSP00000275493,ENSP00000281092,ENSP00000362680,ENSP00000380638,ENSP00000382004,ENSP00000401303,ENSP00000407586,ENSP00000428056,ENSP00000431418,ENSP00000451828,ENSP00000462468	AKT1,CBL,CDH1,CTNND1,EGF,EGFR,FER,HRAS,KRAS,NTRK1,PIK3R1,PTK2B,RAF1,SHC1,SRC,YES1
GO:0043542	endothelial cell migration	3	61	0.00062	ENSP00000263967,ENSP00000267257,ENSP00000380638	PIK3CA,PTK2B,PXN
GO:0042593	glucose homeostasis	4	169	0.00067	ENSP00000251849,ENSP00000263967,ENSP00000428056,ENSP00000451828	AKT1,PIK3CA,PIK3R1,RAF1
GO:0046328	regulation of JNK cascade	4	169	0.00067	ENSP00000275493,ENSP00000380638,ENSP00000407586,ENSP00000451828	AKT1,EGFR,HRAS,PTK2B
GO:0034762	regulation of transmembrane transport	6	524	0.00069	ENSP00000346671,ENSP00000352121,ENSP00000380638,ENSP00000428056,ENSP00000451828,ENSP00000462468	AKT1,FYN,PIK3CG,PIK3R1,PTK2B,YES1
GO:0043276	anoikis	2	10	0.00069	ENSP00000263967,ENSP00000451828	AKT1,PIK3CA
GO:0006355	regulation of transcription, DNA-templated	15	3661	0.00075	ENSP00000251849,ENSP00000256078,ENSP00000261769,ENSP00000264033,ENSP00000265171,ENSP00000275493,ENSP00000281092,ENSP00000362680,ENSP00000382004,ENSP00000401303,ENSP00000407586,ENSP00000428056,ENSP00000431418,ENSP00000451828,ENSP00000462468	AKT1,CBL,CDH1,CTNND1,EGF,EGFR,FER,HRAS,KRAS,NTRK1,PIK3R1,RAF1,SHC1,SRC,YES1
GO:0032535	regulation of cellular component size	5	333	0.00075	ENSP00000281092,ENSP00000362924,ENSP00000376345,ENSP00000380638,ENSP00000451828	AKT1,FER,GRB2,GSN,PTK2B
GO:0038110	interleukin-2-mediated signaling pathway	2	11	0.00080	ENSP00000380638,ENSP00000401303	PTK2B,SHC1
GO:0050966	detection of mechanical stimulus involved in sensory perception of pain	2	11	0.00080	ENSP00000346671,ENSP00000431418	FYN,NTRK1
GO:0097284	hepatocyte apoptotic process	2	11	0.00080	ENSP00000352121,ENSP00000362924	GSN,PIK3CG
GO:0010038	response to metal ion	5	339	0.00081	ENSP00000261769,ENSP00000275493,ENSP00000362924,ENSP00000380638,ENSP00000451828	AKT1,CDH1,EGFR,GSN,PTK2B
GO:0045595	regulation of cell differentiation	10	1695	0.00083	ENSP00000251849,ENSP00000256078,ENSP00000264972,ENSP00000275493,ENSP00000346671,ENSP00000380638,ENSP00000387784,ENSP00000428056,ENSP00000431418,ENSP00000451828	AKT1,EGFR,FYN,KRAS,NTRK1,PIK3R1,PTK2B,RAF1,SOS1,ZAP70
GO:0031346	positive regulation of cell projection organization	5	343	0.00085	ENSP00000346671,ENSP00000362680,ENSP00000380638,ENSP00000407586,ENSP00000431418	FYN,HRAS,NTRK1,PTK2B,SRC
GO:0045913	positive regulation of carbohydrate metabolic process	3	70	0.00088	ENSP00000265171,ENSP00000362680,ENSP00000451828	AKT1,EGF,SRC
GO:1901654	response to ketone	4	183	0.00088	ENSP00000264033,ENSP00000275493,ENSP00000362680,ENSP00000451828	AKT1,CBL,EGFR,SRC
GO:0007267	cell-cell signaling	8	1073	0.00089	ENSP00000251849,ENSP00000256078,ENSP00000265171,ENSP00000375960,ENSP00000376345,ENSP00000382004,ENSP00000451828,ENSP00000456226	AKT1,CTNND1,EGF,GRB2,KRAS,MLLT4,PRRT2,RAF1
GO:0043149	stress fiber assembly	2	12	0.00092	ENSP00000362680,ENSP00000380638	PTK2B,SRC
GO:0010959	regulation of metal ion transport	5	360	0.0010	ENSP00000265171,ENSP00000346671,ENSP00000352121,ENSP00000380638,ENSP00000451828	AKT1,EGF,FYN,PIK3CG,PTK2B
GO:0016032	viral process	6	571	0.0010	ENSP00000275493,ENSP00000346671,ENSP00000362680,ENSP00000376345,ENSP00000401303,ENSP00000428056	EGFR,FYN,GRB2,PIK3R1,SHC1,SRC
GO:0035723	interleukin-15-mediated signaling pathway	2	13	0.0010	ENSP00000376345,ENSP00000401303	GRB2,SHC1
GO:0044238	primary metabolic process	24	8808	0.0010	ENSP00000251849,ENSP00000256078,ENSP00000256999,ENSP00000263967,ENSP00000264033,ENSP00000264972,ENSP00000265171,ENSP00000268150,ENSP00000275493,ENSP00000281092,ENSP00000346671,ENSP00000352121,ENSP00000362680,ENSP00000362924,ENSP00000376345,ENSP00000380638,ENSP00000382004,ENSP00000387784,ENSP00000401303,ENSP00000407586,ENSP00000428056,ENSP00000431418,ENSP00000451828,ENSP00000462468	AKT1,CBL,CTNND1,EGF,EGFR,FER,FOLH1,FYN,GRB2,GSN,HRAS,KRAS,MFGE8,NTRK1,PIK3CA,PIK3CG,PIK3R1,PTK2B,RAF1,SHC1,SOS1,SRC,YES1,ZAP70
GO:0061029	eyelid development in camera-type eye	2	13	0.0010	ENSP00000275493,ENSP00000387784	EGFR,SOS1
GO:0001678	cellular glucose homeostasis	3	77	0.0011	ENSP00000251849,ENSP00000263967,ENSP00000428056	PIK3CA,PIK3R1,RAF1
GO:0030900	forebrain development	5	366	0.0011	ENSP00000256078,ENSP00000261769,ENSP00000275493,ENSP00000346671,ENSP00000362680	CDH1,EGFR,FYN,KRAS,SRC
GO:0042176	regulation of protein catabolic process	5	368	0.0011	ENSP00000265171,ENSP00000275493,ENSP00000346671,ENSP00000380638,ENSP00000451828	AKT1,EGF,EGFR,FYN,PTK2B
GO:0048646	anatomical structure formation involved in morphogenesis	7	831	0.0011	ENSP00000263967,ENSP00000265171,ENSP00000268150,ENSP00000352121,ENSP00000376345,ENSP00000380638,ENSP00000401303	EGF,GRB2,MFGE8,PIK3CA,PIK3CG,PTK2B,SHC1
GO:1903426	regulation of reactive oxygen species biosynthetic process	3	77	0.0011	ENSP00000346671,ENSP00000380638,ENSP00000451828	AKT1,FYN,PTK2B
GO:0007015	actin filament organization	4	200	0.0012	ENSP00000362680,ENSP00000362924,ENSP00000380638,ENSP00000391669	BCAR1,GSN,PTK2B,SRC
GO:0008015	blood circulation	5	373	0.0012	ENSP00000263967,ENSP00000275493,ENSP00000362680,ENSP00000451828,ENSP00000462468	AKT1,EGFR,PIK3CA,SRC,YES1
GO:0009894	regulation of catabolic process	7	840	0.0012	ENSP00000263967,ENSP00000265171,ENSP00000275493,ENSP00000346671,ENSP00000352121,ENSP00000380638,ENSP00000451828	AKT1,EGF,EGFR,FYN,PIK3CA,PIK3CG,PTK2B
GO:0019216	regulation of lipid metabolic process	5	373	0.0012	ENSP00000352121,ENSP00000362680,ENSP00000380638,ENSP00000428056,ENSP00000451828	AKT1,PIK3CG,PIK3R1,PTK2B,SRC
GO:0048009	insulin-like growth factor receptor signaling pathway	2	14	0.0012	ENSP00000428056,ENSP00000451828	AKT1,PIK3R1
GO:0070102	interleukin-6-mediated signaling pathway	2	14	0.0012	ENSP00000264033,ENSP00000281092	CBL,FER
GO:0043255	regulation of carbohydrate biosynthetic process	3	83	0.0013	ENSP00000265171,ENSP00000380638,ENSP00000451828	AKT1,EGF,PTK2B
GO:0043281	regulation of cysteine-type endopeptidase activity involved in apoptotic process	4	209	0.0013	ENSP00000251849,ENSP00000362680,ENSP00000362924,ENSP00000451828	AKT1,GSN,RAF1,SRC
GO:0071801	regulation of podosome assembly	2	15	0.0013	ENSP00000362680,ENSP00000362924	GSN,SRC
GO:0001892	embryonic placenta development	3	86	0.0014	ENSP00000275493,ENSP00000376345,ENSP00000451828	AKT1,EGFR,GRB2
GO:0007229	integrin-mediated signaling pathway	3	84	0.0014	ENSP00000362680,ENSP00000380638,ENSP00000391669	BCAR1,PTK2B,SRC
GO:0010827	regulation of glucose transmembrane transport	3	84	0.0014	ENSP00000428056,ENSP00000451828,ENSP00000462468	AKT1,PIK3R1,YES1
GO:0051252	regulation of RNA metabolic process	15	3890	0.0014	ENSP00000251849,ENSP00000256078,ENSP00000261769,ENSP00000264033,ENSP00000265171,ENSP00000275493,ENSP00000281092,ENSP00000362680,ENSP00000382004,ENSP00000401303,ENSP00000407586,ENSP00000428056,ENSP00000431418,ENSP00000451828,ENSP00000462468	AKT1,CBL,CDH1,CTNND1,EGF,EGFR,FER,HRAS,KRAS,NTRK1,PIK3R1,RAF1,SHC1,SRC,YES1
GO:2001233	regulation of apoptotic signaling pathway	5	388	0.0014	ENSP00000251849,ENSP00000346671,ENSP00000362680,ENSP00000362924,ENSP00000451828	AKT1,FYN,GSN,RAF1,SRC
GO:0007179	transforming growth factor beta receptor signaling pathway	3	88	0.0015	ENSP00000264033,ENSP00000267257,ENSP00000362680	CBL,PXN,SRC
GO:0060828	regulation of canonical Wnt signaling pathway	4	218	0.0015	ENSP00000265171,ENSP00000275493,ENSP00000362680,ENSP00000382004	CTNND1,EGF,EGFR,SRC
GO:0043303	mast cell degranulation	2	17	0.0016	ENSP00000264033,ENSP00000352121	CBL,PIK3CG
GO:0043547	positive regulation of GTPase activity	5	406	0.0016	ENSP00000375960,ENSP00000380638,ENSP00000387784,ENSP00000407586,ENSP00000431418	HRAS,MLLT4,NTRK1,PTK2B,SOS1
GO:0051129	negative regulation of cellular component organization	6	632	0.0016	ENSP00000251849,ENSP00000346671,ENSP00000362680,ENSP00000362924,ENSP00000451828,ENSP00000456226	AKT1,FYN,GSN,PRRT2,RAF1,SRC
GO:0060396	growth hormone receptor signaling pathway	2	17	0.0016	ENSP00000267257,ENSP00000428056	PIK3R1,PXN
GO:1901655	cellular response to ketone	3	90	0.0016	ENSP00000275493,ENSP00000362680,ENSP00000451828	AKT1,EGFR,SRC
GO:0003015	heart process	3	92	0.0017	ENSP00000263967,ENSP00000346671,ENSP00000362680	FYN,PIK3CA,SRC
GO:0030098	lymphocyte differentiation	4	226	0.0017	ENSP00000264972,ENSP00000380638,ENSP00000428056,ENSP00000431418	NTRK1,PIK3R1,PTK2B,ZAP70
GO:0043154	negative regulation of cysteine-type endopeptidase activity involved in apoptotic process	3	91	0.0017	ENSP00000251849,ENSP00000362680,ENSP00000451828	AKT1,RAF1,SRC
GO:2000811	negative regulation of anoikis	2	18	0.0017	ENSP00000263967,ENSP00000362680	PIK3CA,SRC
GO:0030100	regulation of endocytosis	4	229	0.0018	ENSP00000264033,ENSP00000265171,ENSP00000268150,ENSP00000362680	CBL,EGF,MFGE8,SRC
GO:0090263	positive regulation of canonical Wnt signaling pathway	3	94	0.0018	ENSP00000265171,ENSP00000275493,ENSP00000362680	EGF,EGFR,SRC
GO:0010595	positive regulation of endothelial cell migration	3	96	0.0019	ENSP00000380638,ENSP00000391669,ENSP00000451828	AKT1,BCAR1,PTK2B
GO:0014066	regulation of phosphatidylinositol 3-kinase signaling	3	97	0.0019	ENSP00000264033,ENSP00000275493,ENSP00000346671	CBL,EGFR,FYN
GO:0071498	cellular response to fluid shear stress	2	19	0.0019	ENSP00000362680,ENSP00000380638	PTK2B,SRC
GO:0007611	learning or memory	4	237	0.0020	ENSP00000256078,ENSP00000275493,ENSP00000346671,ENSP00000431418	EGFR,FYN,KRAS,NTRK1
GO:0010942	positive regulation of cell death	6	663	0.0020	ENSP00000346671,ENSP00000362680,ENSP00000362924,ENSP00000387784,ENSP00000431418,ENSP00000451828	AKT1,FYN,GSN,NTRK1,SOS1,SRC
GO:0030183	B cell differentiation	3	99	0.0020	ENSP00000380638,ENSP00000428056,ENSP00000431418	NTRK1,PIK3R1,PTK2B
GO:0040008	regulation of growth	6	663	0.0020	ENSP00000263967,ENSP00000275493,ENSP00000380638,ENSP00000391669,ENSP00000401303,ENSP00000451828	AKT1,BCAR1,EGFR,PIK3CA,PTK2B,SHC1
GO:0051924	regulation of calcium ion transport	4	236	0.0020	ENSP00000265171,ENSP00000346671,ENSP00000352121,ENSP00000380638	EGF,FYN,PIK3CG,PTK2B
GO:2000114	regulation of establishment of cell polarity	2	21	0.0022	ENSP00000362924,ENSP00000380638	GSN,PTK2B
GO:0032940	secretion by cell	7	959	0.0023	ENSP00000211998,ENSP00000251849,ENSP00000264033,ENSP00000265171,ENSP00000352121,ENSP00000362924,ENSP00000456226	CBL,EGF,GSN,PIK3CG,PRRT2,RAF1,VCL
GO:2000060	positive regulation of ubiquitin-dependent protein catabolic process	3	104	0.0023	ENSP00000265171,ENSP00000380638,ENSP00000451828	AKT1,EGF,PTK2B
GO:0001952	regulation of cell-matrix adhesion	3	105	0.0024	ENSP00000362680,ENSP00000380638,ENSP00000428056	PIK3R1,PTK2B,SRC
GO:0031647	regulation of protein stability	4	251	0.0024	ENSP00000256078,ENSP00000362680,ENSP00000362924,ENSP00000428056	GSN,KRAS,PIK3R1,SRC
GO:0045055	regulated exocytosis	6	691	0.0024	ENSP00000211998,ENSP00000264033,ENSP00000265171,ENSP00000352121,ENSP00000362924,ENSP00000456226	CBL,EGF,GSN,PIK3CG,PRRT2,VCL
GO:0050995	negative regulation of lipid catabolic process	2	22	0.0024	ENSP00000352121,ENSP00000451828	AKT1,PIK3CG
GO:0051091	positive regulation of DNA-binding transcription factor activity	4	250	0.0024	ENSP00000256078,ENSP00000281092,ENSP00000431418,ENSP00000451828	AKT1,FER,KRAS,NTRK1
GO:0045453	bone resorption	2	23	0.0025	ENSP00000362680,ENSP00000380638	PTK2B,SRC
GO:0051094	positive regulation of developmental process	8	1286	0.0025	ENSP00000256078,ENSP00000264972,ENSP00000265171,ENSP00000346671,ENSP00000362680,ENSP00000380638,ENSP00000431418,ENSP00000451828	AKT1,EGF,FYN,KRAS,NTRK1,PTK2B,SRC,ZAP70
GO:0010226	response to lithium ion	2	24	0.0027	ENSP00000261769,ENSP00000380638	CDH1,PTK2B
GO:0048169	regulation of long-term neuronal synaptic plasticity	2	24	0.0027	ENSP00000256078,ENSP00000407586	HRAS,KRAS
GO:0042542	response to hydrogen peroxide	3	112	0.0028	ENSP00000346671,ENSP00000362680,ENSP00000380638	FYN,PTK2B,SRC
GO:0010954	positive regulation of protein processing	2	25	0.0029	ENSP00000362680,ENSP00000362924	GSN,SRC
GO:0010762	regulation of fibroblast migration	2	26	0.0031	ENSP00000281092,ENSP00000451828	AKT1,FER
GO:0072678	T cell migration	2	26	0.0031	ENSP00000264972,ENSP00000352121	PIK3CG,ZAP70
GO:0007160	cell-matrix adhesion	3	119	0.0033	ENSP00000211998,ENSP00000267257,ENSP00000380638	PTK2B,PXN,VCL
GO:0032369	negative regulation of lipid transport	2	27	0.0033	ENSP00000265171,ENSP00000451828	AKT1,EGF
GO:0035270	endocrine system development	3	120	0.0033	ENSP00000251849,ENSP00000261769,ENSP00000451828	AKT1,CDH1,RAF1
GO:0071396	cellular response to lipid	5	486	0.0033	ENSP00000275493,ENSP00000362680,ENSP00000380638,ENSP00000451828,ENSP00000462468	AKT1,EGFR,PTK2B,SRC,YES1
GO:0001889	liver development	3	123	0.0035	ENSP00000256078,ENSP00000263967,ENSP00000275493	EGFR,KRAS,PIK3CA
GO:0030879	mammary gland development	3	123	0.0035	ENSP00000265171,ENSP00000362680,ENSP00000451828	AKT1,EGF,SRC
GO:0048871	multicellular organismal homeostasis	4	283	0.0036	ENSP00000256078,ENSP00000263967,ENSP00000362680,ENSP00000380638	KRAS,PIK3CA,PTK2B,SRC
GO:0001666	response to hypoxia	4	288	0.0038	ENSP00000251849,ENSP00000362680,ENSP00000380638,ENSP00000451828	AKT1,PTK2B,RAF1,SRC
GO:0007292	female gamete generation	3	126	0.0038	ENSP00000362680,ENSP00000380638,ENSP00000387784	PTK2B,SOS1,SRC
GO:0009416	response to light stimulus	4	290	0.0038	ENSP00000256078,ENSP00000275493,ENSP00000428056,ENSP00000451828	AKT1,EGFR,KRAS,PIK3R1
GO:0014002	astrocyte development	2	29	0.0038	ENSP00000256078,ENSP00000275493	EGFR,KRAS
GO:0043304	regulation of mast cell degranulation	2	29	0.0038	ENSP00000281092,ENSP00000354952	FER,GAB2
GO:0051385	response to mineralocorticoid	2	29	0.0038	ENSP00000256078,ENSP00000362680	KRAS,SRC
GO:0071407	cellular response to organic cyclic compound	5	505	0.0038	ENSP00000261769,ENSP00000275493,ENSP00000352121,ENSP00000362680,ENSP00000451828	AKT1,CDH1,EGFR,PIK3CG,SRC
GO:0003012	muscle system process	4	291	0.0039	ENSP00000211998,ENSP00000263967,ENSP00000267257,ENSP00000362924	GSN,PIK3CA,PXN,VCL
GO:0045807	positive regulation of endocytosis	3	129	0.0039	ENSP00000264033,ENSP00000265171,ENSP00000268150	CBL,EGF,MFGE8
GO:0062013	positive regulation of small molecule metabolic process	3	129	0.0039	ENSP00000265171,ENSP00000362680,ENSP00000451828	AKT1,EGF,SRC
GO:0090314	positive regulation of protein targeting to membrane	2	30	0.0039	ENSP00000346671,ENSP00000407586	FYN,HRAS
GO:0006911	phagocytosis, engulfment	2	31	0.0041	ENSP00000268150,ENSP00000362924	GSN,MFGE8
GO:0016242	negative regulation of macroautophagy	2	31	0.0041	ENSP00000263967,ENSP00000451828	AKT1,PIK3CA
GO:0042098	T cell proliferation	2	31	0.0041	ENSP00000346671,ENSP00000352121	FYN,PIK3CG
GO:0045123	cellular extravasation	2	31	0.0041	ENSP00000281092,ENSP00000352121	FER,PIK3CG
GO:1900078	positive regulation of cellular response to insulin stimulus	2	31	0.0041	ENSP00000362680,ENSP00000428056	PIK3R1,SRC
GO:0009749	response to glucose	3	133	0.0042	ENSP00000251849,ENSP00000263967,ENSP00000380638	PIK3CA,PTK2B,RAF1
GO:0010675	regulation of cellular carbohydrate metabolic process	3	133	0.0042	ENSP00000362680,ENSP00000380638,ENSP00000451828	AKT1,PTK2B,SRC
GO:0032148	activation of protein kinase B activity	2	32	0.0043	ENSP00000362680,ENSP00000451828	AKT1,SRC
GO:0048754	branching morphogenesis of an epithelial tube	3	134	0.0043	ENSP00000256078,ENSP00000265171,ENSP00000362680	EGF,KRAS,SRC
GO:0045834	positive regulation of lipid metabolic process	3	135	0.0044	ENSP00000362680,ENSP00000380638,ENSP00000451828	AKT1,PTK2B,SRC
GO:0071496	cellular response to external stimulus	4	305	0.0045	ENSP00000264033,ENSP00000275493,ENSP00000346671,ENSP00000451828	AKT1,CBL,EGFR,FYN
GO:0001953	negative regulation of cell-matrix adhesion	2	33	0.0046	ENSP00000362680,ENSP00000428056	PIK3R1,SRC
GO:0034333	adherens junction assembly	2	33	0.0046	ENSP00000211998,ENSP00000380638	PTK2B,VCL
GO:0043552	positive regulation of phosphatidylinositol 3-kinase activity	2	33	0.0046	ENSP00000362680,ENSP00000380638	PTK2B,SRC
GO:0045907	positive regulation of vasoconstriction	2	33	0.0046	ENSP00000275493,ENSP00000451828	AKT1,EGFR
GO:0090322	regulation of superoxide metabolic process	2	33	0.0046	ENSP00000275493,ENSP00000401303	EGFR,SHC1
GO:0009411	response to UV	3	139	0.0047	ENSP00000275493,ENSP00000428056,ENSP00000451828	AKT1,EGFR,PIK3R1
GO:0051641	cellular localization	10	2180	0.0047	ENSP00000211998,ENSP00000251849,ENSP00000261769,ENSP00000264033,ENSP00000275493,ENSP00000352121,ENSP00000362924,ENSP00000428056,ENSP00000451828,ENSP00000456226	AKT1,CBL,CDH1,EGFR,GSN,PIK3CG,PIK3R1,PRRT2,RAF1,VCL
GO:0043114	regulation of vascular permeability	2	34	0.0048	ENSP00000362680,ENSP00000462468	SRC,YES1
GO:0090279	regulation of calcium ion import	2	34	0.0048	ENSP00000265171,ENSP00000346671	EGF,FYN
GO:0051092	positive regulation of NF-kappaB transcription factor activity	3	142	0.0049	ENSP00000256078,ENSP00000281092,ENSP00000431418	FER,KRAS,NTRK1
GO:0043491	protein kinase B signaling	2	35	0.0050	ENSP00000263967,ENSP00000451828	AKT1,PIK3CA
GO:0045740	positive regulation of DNA replication	2	35	0.0050	ENSP00000275493,ENSP00000407586	EGFR,HRAS
GO:2000249	regulation of actin cytoskeleton reorganization	2	35	0.0050	ENSP00000380638,ENSP00000407586	HRAS,PTK2B
GO:0010907	positive regulation of glucose metabolic process	2	36	0.0052	ENSP00000362680,ENSP00000451828	AKT1,SRC
GO:0022412	cellular process involved in reproduction in multicellular organism	4	320	0.0052	ENSP00000362680,ENSP00000380638,ENSP00000387784,ENSP00000451828	AKT1,PTK2B,SOS1,SRC
GO:0032885	regulation of polysaccharide biosynthetic process	2	36	0.0052	ENSP00000265171,ENSP00000451828	AKT1,EGF
GO:1903169	regulation of calcium ion transmembrane transport	3	146	0.0052	ENSP00000346671,ENSP00000352121,ENSP00000380638	FYN,PIK3CG,PTK2B
GO:0036294	cellular response to decreased oxygen levels	3	148	0.0054	ENSP00000264033,ENSP00000362680,ENSP00000451828	AKT1,CBL,SRC
GO:0045746	negative regulation of Notch signaling pathway	2	37	0.0054	ENSP00000265171,ENSP00000275493	EGF,EGFR
GO:2000008	regulation of protein localization to cell surface	2	37	0.0054	ENSP00000265171,ENSP00000451828	AKT1,EGF
GO:2001240	negative regulation of extrinsic apoptotic signaling pathway in absence of ligand	2	37	0.0054	ENSP00000346671,ENSP00000451828	AKT1,FYN
GO:0010212	response to ionizing radiation	3	149	0.0055	ENSP00000264033,ENSP00000376345,ENSP00000407586	CBL,GRB2,HRAS
GO:0030316	osteoclast differentiation	2	38	0.0057	ENSP00000354952,ENSP00000362680	GAB2,SRC
GO:0034446	substrate adhesion-dependent cell spreading	2	38	0.0057	ENSP00000281092,ENSP00000362680	FER,SRC
GO:0045124	regulation of bone resorption	2	38	0.0057	ENSP00000275493,ENSP00000362680	EGFR,SRC
GO:0046425	regulation of receptor signaling pathway via JAK-STAT	3	151	0.0057	ENSP00000265171,ENSP00000346671,ENSP00000380638	EGF,FYN,PTK2B
GO:0010639	negative regulation of organelle organization	4	333	0.0058	ENSP00000362680,ENSP00000362924,ENSP00000451828,ENSP00000456226	AKT1,GSN,PRRT2,SRC
GO:0062012	regulation of small molecule metabolic process	4	332	0.0058	ENSP00000265171,ENSP00000362680,ENSP00000380638,ENSP00000451828	AKT1,EGF,PTK2B,SRC
GO:0071478	cellular response to radiation	3	153	0.0058	ENSP00000376345,ENSP00000407586,ENSP00000428056	GRB2,HRAS,PIK3R1
GO:0031960	response to corticosteroid	3	154	0.0059	ENSP00000256078,ENSP00000275493,ENSP00000362680	EGFR,KRAS,SRC
GO:0001894	tissue homeostasis	3	155	0.0060	ENSP00000256078,ENSP00000362680,ENSP00000380638	KRAS,PTK2B,SRC
GO:0010863	positive regulation of phospholipase C activity	2	40	0.0062	ENSP00000275493,ENSP00000407586	EGFR,HRAS
GO:0065003	protein-containing complex assembly	8	1514	0.0062	ENSP00000251849,ENSP00000265171,ENSP00000267257,ENSP00000362680,ENSP00000362924,ENSP00000376345,ENSP00000380638,ENSP00000407586	EGF,GRB2,GSN,HRAS,PTK2B,PXN,RAF1,SRC
GO:0030307	positive regulation of cell growth	3	159	0.0064	ENSP00000275493,ENSP00000380638,ENSP00000451828	AKT1,EGFR,PTK2B
GO:1900449	regulation of glutamate receptor signaling pathway	2	41	0.0064	ENSP00000346671,ENSP00000380638	FYN,PTK2B
GO:1902743	regulation of lamellipodium organization	2	41	0.0064	ENSP00000281092,ENSP00000362680	FER,SRC
GO:0009887	animal organ morphogenesis	6	865	0.0065	ENSP00000256078,ENSP00000265171,ENSP00000275493,ENSP00000362680,ENSP00000387784,ENSP00000407586	EGF,EGFR,HRAS,KRAS,SOS1,SRC
GO:0009607	response to biotic stimulus	6	869	0.0066	ENSP00000281092,ENSP00000362680,ENSP00000401303,ENSP00000407586,ENSP00000451828,ENSP00000456226	AKT1,FER,HRAS,PRRT2,SHC1,SRC
GO:0031648	protein destabilization	2	42	0.0066	ENSP00000362680,ENSP00000362924	GSN,SRC
GO:0042307	positive regulation of protein import into nucleus	2	42	0.0066	ENSP00000261769,ENSP00000428056	CDH1,PIK3R1
GO:0045429	positive regulation of nitric oxide biosynthetic process	2	42	0.0066	ENSP00000380638,ENSP00000451828	AKT1,PTK2B
GO:0051602	response to electrical stimulus	2	42	0.0066	ENSP00000362680,ENSP00000431418	NTRK1,SRC
GO:1904407	positive regulation of nitric oxide metabolic process	2	42	0.0066	ENSP00000380638,ENSP00000451828	AKT1,PTK2B
GO:0046326	positive regulation of glucose import	2	43	0.0068	ENSP00000428056,ENSP00000451828	AKT1,PIK3R1
GO:0060491	regulation of cell projection assembly	3	165	0.0069	ENSP00000281092,ENSP00000362680,ENSP00000407586	FER,HRAS,SRC
GO:0040007	growth	4	357	0.0071	ENSP00000211998,ENSP00000362680,ENSP00000362924,ENSP00000387784	GSN,SOS1,SRC,VCL
GO:1903202	negative regulation of oxidative stress-induced cell death	2	44	0.0071	ENSP00000346671,ENSP00000451828	AKT1,FYN
GO:0022607	cellular component assembly	10	2343	0.0074	ENSP00000211998,ENSP00000251849,ENSP00000261769,ENSP00000265171,ENSP00000267257,ENSP00000362680,ENSP00000362924,ENSP00000376345,ENSP00000380638,ENSP00000407586	CDH1,EGF,GRB2,GSN,HRAS,PTK2B,PXN,RAF1,SRC,VCL
GO:0043068	positive regulation of programmed cell death	5	610	0.0076	ENSP00000362680,ENSP00000362924,ENSP00000387784,ENSP00000431418,ENSP00000451828	AKT1,GSN,NTRK1,SOS1,SRC
GO:0002366	leukocyte activation involved in immune response	5	616	0.0079	ENSP00000211998,ENSP00000264033,ENSP00000352121,ENSP00000362924,ENSP00000380638	CBL,GSN,PIK3CG,PTK2B,VCL
GO:0060711	labyrinthine layer development	2	47	0.0079	ENSP00000376345,ENSP00000451828	AKT1,GRB2
GO:0050679	positive regulation of epithelial cell proliferation	3	178	0.0083	ENSP00000275493,ENSP00000407586,ENSP00000451828	AKT1,EGFR,HRAS
GO:0007186	G protein-coupled receptor signaling pathway	7	1247	0.0084	ENSP00000263967,ENSP00000352121,ENSP00000362680,ENSP00000387784,ENSP00000391669,ENSP00000428056,ENSP00000451828	AKT1,BCAR1,PIK3CA,PIK3CG,PIK3R1,SOS1,SRC
GO:0045787	positive regulation of cell cycle	4	376	0.0084	ENSP00000265171,ENSP00000275493,ENSP00000362680,ENSP00000451828	AKT1,EGF,EGFR,SRC
GO:0044703	multi-organism reproductive process	6	923	0.0085	ENSP00000256078,ENSP00000268150,ENSP00000362680,ENSP00000380638,ENSP00000387784,ENSP00000451828	AKT1,KRAS,MFGE8,PTK2B,SOS1,SRC
GO:0048260	positive regulation of receptor-mediated endocytosis	2	50	0.0088	ENSP00000264033,ENSP00000265171	CBL,EGF
GO:0060326	cell chemotaxis	3	183	0.0089	ENSP00000263967,ENSP00000352121,ENSP00000391669	BCAR1,PIK3CA,PIK3CG
GO:0002260	lymphocyte homeostasis	2	51	0.0091	ENSP00000387784,ENSP00000451828	AKT1,SOS1
GO:0046626	regulation of insulin receptor signaling pathway	2	52	0.0094	ENSP00000362680,ENSP00000428056	PIK3R1,SRC
GO:0071398	cellular response to fatty acid	2	54	0.0100	ENSP00000362680,ENSP00000451828	AKT1,SRC
GO:0048872	homeostasis of number of cells	3	193	0.0102	ENSP00000256078,ENSP00000387784,ENSP00000451828	AKT1,KRAS,SOS1
GO:0001558	regulation of cell growth	4	402	0.0103	ENSP00000275493,ENSP00000380638,ENSP00000391669,ENSP00000451828	AKT1,BCAR1,EGFR,PTK2B
GO:0010332	response to gamma radiation	2	55	0.0103	ENSP00000264033,ENSP00000407586	CBL,HRAS
GO:0061180	mammary gland epithelium development	2	55	0.0103	ENSP00000362680,ENSP00000451828	AKT1,SRC
GO:0055082	cellular chemical homeostasis	5	665	0.0105	ENSP00000251849,ENSP00000263967,ENSP00000352121,ENSP00000380638,ENSP00000428056	PIK3CA,PIK3CG,PIK3R1,PTK2B,RAF1
GO:0008406	gonad development	3	198	0.0108	ENSP00000264033,ENSP00000362680,ENSP00000431418	CBL,NTRK1,SRC
GO:1903706	regulation of hemopoiesis	4	412	0.0111	ENSP00000264972,ENSP00000380638,ENSP00000387784,ENSP00000428056	PIK3R1,PTK2B,SOS1,ZAP70
GO:0061098	positive regulation of protein tyrosine kinase activity	2	60	0.0120	ENSP00000265171,ENSP00000346671	EGF,FYN
GO:0071230	cellular response to amino acid stimulus	2	60	0.0120	ENSP00000275493,ENSP00000346671	EGFR,FYN
GO:0007584	response to nutrient	3	208	0.0123	ENSP00000275493,ENSP00000346671,ENSP00000362924	EGFR,FYN,GSN
GO:0042698	ovulation cycle	2	62	0.0127	ENSP00000275493,ENSP00000362680	EGFR,SRC
GO:0034765	regulation of ion transmembrane transport	4	434	0.0132	ENSP00000346671,ENSP00000352121,ENSP00000380638,ENSP00000451828	AKT1,FYN,PIK3CG,PTK2B
GO:0032507	maintenance of protein location in cell	2	64	0.0134	ENSP00000362924,ENSP00000451828	AKT1,GSN
GO:0071479	cellular response to ionizing radiation	2	64	0.0134	ENSP00000376345,ENSP00000407586	GRB2,HRAS
GO:0051346	negative regulation of hydrolase activity	4	438	0.0136	ENSP00000251849,ENSP00000362680,ENSP00000407586,ENSP00000451828	AKT1,HRAS,RAF1,SRC
GO:0014068	positive regulation of phosphatidylinositol 3-kinase signaling	2	65	0.0137	ENSP00000264033,ENSP00000346671	CBL,FYN
GO:0071333	cellular response to glucose stimulus	2	65	0.0137	ENSP00000251849,ENSP00000263967	PIK3CA,RAF1
GO:0010975	regulation of neuron projection development	4	443	0.0140	ENSP00000346671,ENSP00000380638,ENSP00000431418,ENSP00000451828	AKT1,FYN,NTRK1,PTK2B
GO:0006970	response to osmotic stress	2	68	0.0147	ENSP00000275493,ENSP00000380638	EGFR,PTK2B
GO:0031397	negative regulation of protein ubiquitination	2	68	0.0147	ENSP00000346671,ENSP00000451828	AKT1,FYN
GO:0042110	T cell activation	3	225	0.0147	ENSP00000264972,ENSP00000346671,ENSP00000352121	FYN,PIK3CG,ZAP70
GO:0051046	regulation of secretion	5	728	0.0147	ENSP00000265171,ENSP00000275493,ENSP00000281092,ENSP00000354952,ENSP00000362680	EGF,EGFR,FER,GAB2,SRC
GO:0051051	negative regulation of transport	4	450	0.0147	ENSP00000265171,ENSP00000380638,ENSP00000451828,ENSP00000456226	AKT1,EGF,PRRT2,PTK2B
GO:0051881	regulation of mitochondrial membrane potential	2	68	0.0147	ENSP00000362680,ENSP00000451828	AKT1,SRC
GO:0071300	cellular response to retinoic acid	2	68	0.0147	ENSP00000380638,ENSP00000462468	PTK2B,YES1
GO:2000573	positive regulation of DNA biosynthetic process	2	68	0.0147	ENSP00000362680,ENSP00000380638	PTK2B,SRC
GO:0007281	germ cell development	3	229	0.0153	ENSP00000362680,ENSP00000380638,ENSP00000451828	AKT1,PTK2B,SRC
GO:0031329	regulation of cellular catabolic process	5	743	0.0158	ENSP00000263967,ENSP00000265171,ENSP00000352121,ENSP00000380638,ENSP00000451828	AKT1,EGF,PIK3CA,PIK3CG,PTK2B
GO:0001942	hair follicle development	2	72	0.0161	ENSP00000275493,ENSP00000387784	EGFR,SOS1
GO:0031330	negative regulation of cellular catabolic process	3	234	0.0161	ENSP00000263967,ENSP00000352121,ENSP00000451828	AKT1,PIK3CA,PIK3CG
GO:0051248	negative regulation of protein metabolic process	6	1075	0.0164	ENSP00000251849,ENSP00000264033,ENSP00000275493,ENSP00000346671,ENSP00000362680,ENSP00000451828	AKT1,CBL,EGFR,FYN,RAF1,SRC
GO:0046427	positive regulation of receptor signaling pathway via JAK-STAT	2	73	0.0165	ENSP00000346671,ENSP00000380638	FYN,PTK2B
GO:0048477	oogenesis	2	74	0.0168	ENSP00000362680,ENSP00000380638	PTK2B,SRC
GO:0019953	sexual reproduction	5	764	0.0174	ENSP00000268150,ENSP00000362680,ENSP00000380638,ENSP00000387784,ENSP00000451828	AKT1,MFGE8,PTK2B,SOS1,SRC
GO:0048609	multicellular organismal reproductive process	5	766	0.0175	ENSP00000275493,ENSP00000362680,ENSP00000380638,ENSP00000387784,ENSP00000451828	AKT1,EGFR,PTK2B,SOS1,SRC
GO:0006936	muscle contraction	3	244	0.0177	ENSP00000211998,ENSP00000263967,ENSP00000267257	PIK3CA,PXN,VCL
GO:0006954	inflammatory response	4	482	0.0178	ENSP00000263967,ENSP00000275493,ENSP00000352121,ENSP00000451828	AKT1,EGFR,PIK3CA,PIK3CG
GO:0007162	negative regulation of cell adhesion	3	245	0.0178	ENSP00000261769,ENSP00000362680,ENSP00000428056	CDH1,PIK3R1,SRC
GO:0045944	positive regulation of transcription by RNA polymerase II	6	1104	0.0182	ENSP00000251849,ENSP00000275493,ENSP00000407586,ENSP00000428056,ENSP00000451828,ENSP00000462468	AKT1,EGFR,HRAS,PIK3R1,RAF1,YES1
GO:0051492	regulation of stress fiber assembly	2	78	0.0182	ENSP00000267257,ENSP00000428056	PIK3R1,PXN
GO:0071260	cellular response to mechanical stimulus	2	78	0.0182	ENSP00000275493,ENSP00000451828	AKT1,EGFR
GO:0051962	positive regulation of nervous system development	4	488	0.0185	ENSP00000265171,ENSP00000346671,ENSP00000380638,ENSP00000431418	EGF,FYN,NTRK1,PTK2B
GO:1903522	regulation of blood circulation	3	249	0.0185	ENSP00000275493,ENSP00000352121,ENSP00000451828	AKT1,EGFR,PIK3CG
GO:0048511	rhythmic process	3	250	0.0187	ENSP00000275493,ENSP00000362680,ENSP00000431418	EGFR,NTRK1,SRC
GO:0008543	fibroblast growth factor receptor signaling pathway	2	80	0.0189	ENSP00000264033,ENSP00000376345	CBL,GRB2
GO:0010976	positive regulation of neuron projection development	3	251	0.0189	ENSP00000346671,ENSP00000380638,ENSP00000431418	FYN,NTRK1,PTK2B
GO:0048661	positive regulation of smooth muscle cell proliferation	2	80	0.0189	ENSP00000275493,ENSP00000451828	AKT1,EGFR
GO:0097306	cellular response to alcohol	2	83	0.0201	ENSP00000261769,ENSP00000451828	AKT1,CDH1
GO:0045833	negative regulation of lipid metabolic process	2	84	0.0204	ENSP00000352121,ENSP00000451828	AKT1,PIK3CG
GO:0009892	negative regulation of metabolic process	10	2762	0.0206	ENSP00000251849,ENSP00000263967,ENSP00000264033,ENSP00000275493,ENSP00000346671,ENSP00000352121,ENSP00000362680,ENSP00000401303,ENSP00000407586,ENSP00000451828	AKT1,CBL,EGFR,FYN,HRAS,PIK3CA,PIK3CG,RAF1,SHC1,SRC
GO:0043299	leukocyte degranulation	4	507	0.0206	ENSP00000211998,ENSP00000264033,ENSP00000352121,ENSP00000362924	CBL,GSN,PIK3CG,VCL
GO:1902105	regulation of leukocyte differentiation	3	261	0.0206	ENSP00000264972,ENSP00000387784,ENSP00000428056	PIK3R1,SOS1,ZAP70
GO:0043086	negative regulation of catalytic activity	5	809	0.0211	ENSP00000251849,ENSP00000264033,ENSP00000362680,ENSP00000407586,ENSP00000451828	AKT1,CBL,HRAS,RAF1,SRC
GO:0033273	response to vitamin	2	87	0.0217	ENSP00000275493,ENSP00000362924	EGFR,GSN
GO:0044057	regulation of system process	4	516	0.0217	ENSP00000275493,ENSP00000352121,ENSP00000380638,ENSP00000451828	AKT1,EGFR,PIK3CG,PTK2B
GO:0097327	response to antineoplastic agent	2	87	0.0217	ENSP00000261769,ENSP00000275493	CDH1,EGFR
GO:0051960	regulation of nervous system development	5	817	0.0218	ENSP00000265171,ENSP00000346671,ENSP00000380638,ENSP00000431418,ENSP00000451828	AKT1,EGF,FYN,NTRK1,PTK2B
GO:0002275	myeloid cell activation involved in immune response	4	519	0.0221	ENSP00000211998,ENSP00000264033,ENSP00000352121,ENSP00000362924	CBL,GSN,PIK3CG,VCL
GO:0002444	myeloid leukocyte mediated immunity	4	519	0.0221	ENSP00000211998,ENSP00000264033,ENSP00000352121,ENSP00000362924	CBL,GSN,PIK3CG,VCL
GO:0034622	cellular protein-containing complex assembly	5	832	0.0233	ENSP00000265171,ENSP00000267257,ENSP00000362680,ENSP00000362924,ENSP00000380638	EGF,GSN,PTK2B,PXN,SRC
GO:0051707	response to other organism	5	835	0.0236	ENSP00000281092,ENSP00000362680,ENSP00000401303,ENSP00000407586,ENSP00000451828	AKT1,FER,HRAS,SHC1,SRC
GO:0045765	regulation of angiogenesis	3	277	0.0237	ENSP00000380638,ENSP00000401303,ENSP00000431418	NTRK1,PTK2B,SHC1
GO:0045638	negative regulation of myeloid cell differentiation	2	93	0.0241	ENSP00000380638,ENSP00000428056	PIK3R1,PTK2B
GO:0097191	extrinsic apoptotic signaling pathway	2	93	0.0241	ENSP00000251849,ENSP00000428056	PIK3R1,RAF1
GO:0022612	gland morphogenesis	2	94	0.0246	ENSP00000275493,ENSP00000362680	EGFR,SRC
GO:0050848	regulation of calcium-mediated signaling	2	95	0.0250	ENSP00000264972,ENSP00000380638	PTK2B,ZAP70
GO:0043467	regulation of generation of precursor metabolites and energy	2	96	0.0254	ENSP00000263967,ENSP00000451828	AKT1,PIK3CA
GO:2001243	negative regulation of intrinsic apoptotic signaling pathway	2	96	0.0254	ENSP00000362680,ENSP00000451828	AKT1,SRC
GO:0010522	regulation of calcium ion transport into cytosol	2	97	0.0258	ENSP00000346671,ENSP00000380638	FYN,PTK2B
GO:0051591	response to cAMP	2	98	0.0262	ENSP00000352121,ENSP00000380638	PIK3CG,PTK2B
GO:0032103	positive regulation of response to external stimulus	3	291	0.0265	ENSP00000275493,ENSP00000352121,ENSP00000380638	EGFR,PIK3CG,PTK2B
GO:0043010	camera-type eye development	3	292	0.0267	ENSP00000265171,ENSP00000275493,ENSP00000387784	EGF,EGFR,SOS1
GO:0009617	response to bacterium	4	555	0.0269	ENSP00000281092,ENSP00000362680,ENSP00000401303,ENSP00000451828	AKT1,FER,SHC1,SRC
GO:0001505	regulation of neurotransmitter levels	3	295	0.0273	ENSP00000380638,ENSP00000451828,ENSP00000456226	AKT1,PRRT2,PTK2B
GO:0097190	apoptotic signaling pathway	3	295	0.0273	ENSP00000251849,ENSP00000407586,ENSP00000428056	HRAS,PIK3R1,RAF1
GO:0006606	protein import into nucleus	2	101	0.0275	ENSP00000428056,ENSP00000451828	AKT1,PIK3R1
GO:0032496	response to lipopolysaccharide	3	298	0.0280	ENSP00000281092,ENSP00000362680,ENSP00000451828	AKT1,FER,SRC
GO:0072593	reactive oxygen species metabolic process	2	103	0.0284	ENSP00000275493,ENSP00000451828	AKT1,EGFR
GO:0009790	embryo development	5	890	0.0294	ENSP00000265171,ENSP00000275493,ENSP00000376345,ENSP00000387784,ENSP00000451828	AKT1,EGF,EGFR,GRB2,SOS1
GO:0010469	regulation of signaling receptor activity	4	577	0.0300	ENSP00000264033,ENSP00000265171,ENSP00000380638,ENSP00000401303	CBL,EGF,PTK2B,SHC1
GO:0051348	negative regulation of transferase activity	3	310	0.0306	ENSP00000264033,ENSP00000362680,ENSP00000451828	AKT1,CBL,SRC
GO:0045597	positive regulation of cell differentiation	5	908	0.0315	ENSP00000264972,ENSP00000346671,ENSP00000380638,ENSP00000431418,ENSP00000451828	AKT1,FYN,NTRK1,PTK2B,ZAP70
GO:0051093	negative regulation of developmental process	5	910	0.0317	ENSP00000256078,ENSP00000275493,ENSP00000380638,ENSP00000401303,ENSP00000428056	EGFR,KRAS,PIK3R1,PTK2B,SHC1
GO:0050877	nervous system process	6	1271	0.0318	ENSP00000256078,ENSP00000275493,ENSP00000346671,ENSP00000431418,ENSP00000451828,ENSP00000456226	AKT1,EGFR,FYN,KRAS,NTRK1,PRRT2
GO:0006006	glucose metabolic process	2	113	0.0330	ENSP00000263967,ENSP00000451828	AKT1,PIK3CA
GO:0043065	positive regulation of apoptotic process	4	604	0.0344	ENSP00000362680,ENSP00000362924,ENSP00000387784,ENSP00000451828	AKT1,GSN,SOS1,SRC
GO:0007346	regulation of mitotic cell cycle	4	608	0.0350	ENSP00000265171,ENSP00000275493,ENSP00000407586,ENSP00000451828	AKT1,EGF,EGFR,HRAS
GO:0050729	positive regulation of inflammatory response	2	120	0.0366	ENSP00000275493,ENSP00000352121	EGFR,PIK3CG
GO:0042177	negative regulation of protein catabolic process	2	121	0.0371	ENSP00000275493,ENSP00000346671	EGFR,FYN
GO:0043123	positive regulation of I-kappaB kinase/NF-kappaB signaling	2	122	0.0376	ENSP00000346671,ENSP00000451828	AKT1,FYN
GO:0048589	developmental growth	3	340	0.0380	ENSP00000211998,ENSP00000362924,ENSP00000387784	GSN,SOS1,VCL
GO:0022603	regulation of anatomical structure morphogenesis	5	961	0.0384	ENSP00000346671,ENSP00000362680,ENSP00000380638,ENSP00000401303,ENSP00000431418	FYN,NTRK1,PTK2B,SHC1,SRC
GO:0007276	gamete generation	4	632	0.0392	ENSP00000362680,ENSP00000380638,ENSP00000387784,ENSP00000451828	AKT1,PTK2B,SOS1,SRC
GO:0046330	positive regulation of JNK cascade	2	126	0.0394	ENSP00000380638,ENSP00000407586	HRAS,PTK2B
GO:0051291	protein heterooligomerization	2	126	0.0394	ENSP00000376345,ENSP00000407586	GRB2,HRAS
GO:0002576	platelet degranulation	2	129	0.0410	ENSP00000211998,ENSP00000265171	EGF,VCL
GO:0051592	response to calcium ion	2	129	0.0410	ENSP00000275493,ENSP00000380638	EGFR,PTK2B
GO:0045580	regulation of T cell differentiation	2	130	0.0414	ENSP00000264972,ENSP00000387784	SOS1,ZAP70
GO:0035023	regulation of Rho protein signal transduction	2	131	0.0419	ENSP00000251849,ENSP00000387784	RAF1,SOS1
GO:0051098	regulation of binding	3	356	0.0420	ENSP00000265171,ENSP00000362680,ENSP00000451828	AKT1,EGF,SRC
GO:0008584	male gonad development	2	132	0.0424	ENSP00000264033,ENSP00000431418	CBL,NTRK1
GO:0034613	cellular protein localization	6	1367	0.0424	ENSP00000211998,ENSP00000261769,ENSP00000275493,ENSP00000362924,ENSP00000428056,ENSP00000451828	AKT1,CDH1,EGFR,GSN,PIK3R1,VCL
GO:0006996	organelle organization	10	3131	0.0429	ENSP00000251849,ENSP00000256078,ENSP00000281092,ENSP00000362680,ENSP00000362924,ENSP00000380638,ENSP00000391669,ENSP00000401303,ENSP00000451828,ENSP00000456226	AKT1,BCAR1,FER,GSN,KRAS,PRRT2,PTK2B,RAF1,SHC1,SRC
GO:1903532	positive regulation of secretion by cell	3	364	0.0442	ENSP00000275493,ENSP00000354952,ENSP00000362680	EGFR,GAB2,SRC
GO:0007612	learning	2	137	0.0451	ENSP00000256078,ENSP00000346671	FYN,KRAS
GO:0007623	circadian rhythm	2	137	0.0451	ENSP00000275493,ENSP00000431418	EGFR,NTRK1
GO:0051384	response to glucocorticoid	2	138	0.0456	ENSP00000256078,ENSP00000275493	EGFR,KRAS
GO:0008285	negative regulation of cell population proliferation	4	669	0.0458	ENSP00000251849,ENSP00000380638,ENSP00000407586,ENSP00000431418	HRAS,NTRK1,PTK2B,RAF1
GO:0032269	negative regulation of cellular protein metabolic process	5	1014	0.0458	ENSP00000251849,ENSP00000264033,ENSP00000346671,ENSP00000362680,ENSP00000451828	AKT1,CBL,FYN,RAF1,SRC
GO:0071456	cellular response to hypoxia	2	139	0.0460	ENSP00000362680,ENSP00000451828	AKT1,SRC
GO:2001056	positive regulation of cysteine-type endopeptidase activity	2	139	0.0460	ENSP00000346671,ENSP00000362924	FYN,GSN
GO:1903530	regulation of secretion by cell	4	672	0.0464	ENSP00000275493,ENSP00000281092,ENSP00000354952,ENSP00000362680	EGFR,FER,GAB2,SRC
GO:0008360	regulation of cell shape	2	143	0.0483	ENSP00000346671,ENSP00000380638	FYN,PTK2B
GO:0043271	negative regulation of ion transport	2	143	0.0483	ENSP00000380638,ENSP00000451828	AKT1,PTK2B
GO:0045596	negative regulation of cell differentiation	4	683	0.0487	ENSP00000256078,ENSP00000275493,ENSP00000380638,ENSP00000428056	EGFR,KRAS,PIK3R1,PTK2B
GO:1905114	cell surface receptor signaling pathway involved in cell-cell signaling	3	383	0.0496	ENSP00000265171,ENSP00000382004,ENSP00000451828	AKT1,CTNND1,EGF
GO:0071222	cellular response to lipopolysaccharide	2	146	0.0499	ENSP00000362680,ENSP00000451828	AKT1,SRC
