# Supplementary material for: Two-Player Game in a Complex Landscape: 26S Proteasome, PKA, and Intracellular Calcium Concentration Modulate Mammalian Sperm Capacitation by Creating an Integrated Dialogue—A Computational Analysis
Source: Int J Mol Sci. 2020 Aug 29;21(17):6256. doi: 10.3390/ijms21176256 (PMC7504021; doi:10.3390/ijms21176256)
Supplement: Supplementary file 1 [file ijms-21-06256-s001.zip › Supprting material 1_Node Topology.csv]

AverageShortestPathLength	BetweennessCentrality	ClosenessCentrality	ClusteringCoefficient	Degree	Eccentricity	EdgeCount	Indegree	IsSingleNode	name	NeighborhoodConnectivity	NumberOfDirectedEdges	NumberOfUndirectedEdges	Outdegree	PartnerOfMultiEdgedNodePairs	Radiality	selected	SelfLoops	shared name	Stress	TopologicalCoefficient
4.42857143	0.0	0.22580645	0.0		7	1	0	false	PLC	2.0			1	0		false	0	PLC	0
0.0	0.0	0.0	0.0	1	0	1	1	false	MFGE8 (sp47, SED1)	12.0	1	0	0	0	0.70394737	false	0	MFGE8 (sp47, SED1)	0	0.0
0.0	0.0	0.0	0.0	1	0	1	1	false	SPINK2	12.0	1	0	0	0	0.70394737	false	0	SPINK2	0	0.0
0.0	0.0	0.0	0.0	1	0	1	1	false	ADAM5	12.0	1	0	0	0	0.70394737	false	0	ADAM5	0	0.0
0.0	0.0	0.0	0.0	1	0	1	1	false	ACRBP (sp32)	12.0	1	0	0	0	0.70394737	false	0	ACRBP (sp32)	0	0.0
3.55555556	0.00539811	0.28125	0.0	1	6	2	1	false	progesterone-induced Ca2+ influx	7.5	1	0	1	0	0.70394737	false	0	progesterone-induced Ca2+ influx	14	0.0
0.0	0.0	0.0	0.0	1	0	1	1	false	ZPC	12.0	1	0	0	0	0.70394737	false	0	ZPC	0	0.0
0.0	0.0	0.0	0.0	1	0	1	1	false	F-actin depolymerizayion	7.0	1	0	0	0	0.58223684	false	0	F-actin depolymerizayion	0	0.0
1.0	0.0	1.0	0.0	1	1	1	0	false	tyrosine phosphatase	4.0	1	0	1	0	0.50657895	false	0	tyrosine phosphatase	0	0.0
3.55555556	0.0	0.28125	0.0	1	6	1	0	false	IP3	3.0	1	0	1	0	0.50986842	false	0	IP3	0	0.0
3.69230769	0.00877193	0.27083333	0.0	1	6	2	1	false	DAG	2.5	1	0	1	0	0.625	false	0	DAG	13	0.0
0.0	0.0	0.0	0.0	4	0	4	4	false	Gelsolin	3.25	4	0	0	0	0.62828947	false	0	Gelsolin	0	0.3
1.0	0.0	1.0	0.0	1	1	1	0	false	Src	4.0	1	0	1	0	0.50657895	false	0	Src	0	0.0
1.0	0.00607287	1.0	0.0	2	1	2	1	false	Gelsolin-PIP2	3.0	2	0	1	0	0.63486842	false	0	Gelsolin-PIP2	9	0.5
0.0	0.0	0.0	0.0	2	0	2	2	false	actin polymerization	3.5	2	0	0	0	0.69736842	false	0	actin polymerization	0	0.5
2.4	0.0	0.41666667	0.0	2	4	2	0	false	EGFR	4.0	2	0	2	0	0.71052632	false	0	EGFR	0	0.5
1.0	0.0	1.0	0.0	1	1	1	0	false	PA	3.0	1	0	1	0	0.65789474	false	0	PA	0	0.0
1.25	0.03103914	0.8	0.0	4	2	4	1	false	PIP2	3.0	4	0	3	0	0.71710526	false	0	PIP2	54	0.28571429
3.7	0.01012146	0.27027027	0.16666667	3	6	3	2	false	PP1γ2	7.0	3	0	1	0	0.75657895	false	0	PP1γ2	15	0.39215686
0.0	0.0	0.0	0.0	3	0	3	3	false	PLD	4.666666666666667	3	0	0	0	0.77960526	false	0	PLD	0	0.33333333
2.875	0.01079622	0.34782609	0.0	1	5	2	1	false	PIP3	6.0	1	0	1	0	0.66447368	false	0	PIP3	16	0.0
3.0	0.02361673	0.33333333	0.0	5	5	5	3	false	PI3K	3.6	5	0	2	0	0.78618421	false	0	PI3K	35	0.21818182
2.875	0.02361673	0.34782609	0.0	2	5	3	2	false	Ca2+ channel	4.0	2	0	1	0	0.63157895	false	0	Ca2+ channel	41	0.5
2.91666667	0.02564103	0.34285714	0.08333333	4	5	4	2	false	PKC	5.0	4	0	2	0	0.74671053	false	0	PKC	44	0.28571429
2.875	0.01214575	0.34782609	0.0	1	5	2	1	false	voltage-dependent Ca2+ channel	8.0	1	0	1	0	0.73355263	false	0	voltage-dependent Ca2+ channel	36	0.0
2.0	0.04251012	0.5	0.0	3	3	3	2	false	PLCγ	4.333333333333333	3	0	1	0	0.65460526	false	0	PLCγ	79	0.38888889
2.14285714	0.07624831	0.46666667	0.0	4	4	7	4	false	[Ca2+]i	2.5714285714285716	4	0	3	0	0.70394737	false	0	[Ca2+]i	153	0.3
2.875	0.02159244	0.34782609	0.0	2	5	3	2	false	Catsper	6.0	2	0	1	0	0.77302632	false	0	Catsper	56	0.5
0.0	0.0	0.0	0.0	1	0	1	1	false	serine phosphorylation	12.0	1	0	0	0	0.70394737	false	0	serine phosphorylation	0	0.0
2.44827586	0.06545209	0.4084507	0.02272727	12	6	12	2	false	26S Proteasome	2.5	12	0	10	0	0.82565789	false	0	26S Proteasome	103	0.12222222
3.89655172	0.00269906	0.25663717	0.0	2	7	2	1	false	PDE4A	3.0	2	0	1	0	0.6875	false	0	PDE4A	4	0.66666667
2.89655172	0.01282051	0.3452381	0.16666667	3	6	3	1	false	AKAP3	7.666666666666667	3	0	2	0	0.78289474	false	0	AKAP3	19	0.40740741
0.0	0.0	0.0	0.0	1	0	1	1	false	tyrosine phosphorylation	3.0	1	0	0	0	0.66118421	false	0	tyrosine phosphorylation	0	0.0
0.0	0.0	0.0	0.0	1	0	1	1	false	PPs	9.0	1	0	0	0	0.73355263	false	0	PPs	0	0.0
3.20689655	0.00472335	0.31182796	0.16666667	3	7	3	1	false	TK	7.333333333333333	3	0	2	0	0.78289474	false	0	TK	7	0.38888889
2.17241379	0.09784076	0.46031746	0.02777778	9	5	9	2	false	PKA	3.888888888888889	9	0	7	0	0.85526316	false	0	PKA	175	0.14285714
3.03448276	0.05802969	0.32954545	0.0	3	6	3	2	false	cAMP	4.333333333333333	3	0	1	0	0.75986842	false	0	cAMP	104	0.37037037
0.0	0.0	0.0	0.0	1	0	1	1	false	pHi	2.0	1	0	0	0	0.41447368	false	0	pHi	0	0.0
3.93333333	0.02024291	0.25423729	0.0	2	7	2	1	false	sAC	2.5	2	0	1	0	0.65131579	false	0	sAC	36	0.5
4.6875	0.0	0.21333333	0.0	2	8	2	0	false	HCO3-	1.5	2	0	2	0	0.53618421	false	0	HCO3-	0	0.5
